# Supplementary material for: Changes in dietary fiber intake in mice reveal associations between colonic mucin O-glycosylation and specific gut bacteria
Source: Gut Microbes. 2020 Sep 29;12(1):1802209. doi: 10.1080/19490976.2020.1802209 (PMC7781582; doi:10.1080/19490976.2020.1802209)
Supplement: Supplemental Material [file KGMI_A_1802209_SM5248.zip]

Archive with 10 entries (9 files):
- Supplementary information/
- Supplementary information/Supplementary Figure and Table legends.docx
- Supplementary information/Supplementary Figures and Table legends.pdf
- Supplementary information/Table S1.xlsx
- Supplementary information/Table S2.xlsx
- Supplementary information/Table S3.xlsx
- Supplementary information/Table S4.xlsx
- Supplementary information/Table S5.xlsx
- Supplementary information/Table S6.pdf
- Supplementary information/Table S7.xlsx
