# Supplementary material for: Changes in dietary fiber intake in mice reveal associations between colonic mucin O-glycosylation and specific gut bacteria
Source: Gut Microbes. 2020 Sep 29;12(1):1802209. doi: 10.1080/19490976.2020.1802209 (PMC7781582; doi:10.1080/19490976.2020.1802209)
Supplement: Supplemental Material [file KGMI_A_1802209_SM5248.zip › Supplementary information/Table S1.xlsx]

## Sheet: Table S1
Table S1 Nutritional information and ingredients of experimental diets. (A) Composition of normal chow and high fat diet. Cellulose (4.7% w/w) in the high fat diet was replaced with NutriKane or Benefiber to produce HF-NK and HF-BF diets, respectively. (B) Ingredients and nutritional information of NutriKane and Benefiber.
A
Nutritional parameters	High fat	Normal chow
	(Speciality feeds SF02-006)	(Speciality feeds meat free rat and mouse cubes)
Protein	0.194	0.2
Total fat	0.6	0.048
Crude fibre	0.047	0.048
Acid detergent fibre	0.0475	0.076
Neutral detergent fibre	NP	0.164
Total carbohydrate	NP	0.594
Digestible energy	24 MJ/Kg	14.0 MJ/Kg
% Total calculated energy from protein	0.81	0.23
% Total calculated energy from lipids	0.13	0.12
Ingredients	Casein, sucrose, canola oil, coca butter, clarified butter fat, cellulose (5% w/w), DL methionine, Calcium carbonate, Sodium carbonate, AIN93 trace minerals, Potassium citrate, Potassium dihydrogen phosphate, Potassium sulphate, Choline chloride, AIN93 vitamins	Wheat, barley, lupins, soya meal, fish meal, mixed vegetable oils, canola oil, salt, Calcium carbonate, Dicalcium phosphate, Magnesium oxide and a vitamin and trace metal premix.
B
Fibre product	NutriKane™	Benefiber®
Ingredients	Sugarcane (sucrose removed)	100% wheat dextrin (derived from wheat)
	Pectin (from apple and
	citrus fruits)
Dietary fibre content per 100 g	55.2 g	83 g (soluble fibre)
Nutritional information	Energy 784 kJ	Energy 913 kJ
(Average quantity per 100 g)	Protein 0.8 g	Protein Less than 1 g
	Fat total 0.1 g	Fat total Less than 1 g
	-Saturated 0.1 g	-Saturated Less than 1 g
	Carbohydrate 6.6 g	Carbohydrate 14.2 g
	-Sugars 4.5 g	-Sugars Less than 1 g
	Dietary fibre 55.2 g	Dietary fibre (total) 83 g
	Sodium 15 mg	Sodium Less than 5 mg
	Gluten ND
	Chromium 391 µg
	Potassium 5.7 g
