# Supplementary material for: Changes in dietary fiber intake in mice reveal associations between colonic mucin O-glycosylation and specific gut bacteria
Source: Gut Microbes. 2020 Sep 29;12(1):1802209. doi: 10.1080/19490976.2020.1802209 (PMC7781582; doi:10.1080/19490976.2020.1802209)
Supplement: Supplemental Material [file KGMI_A_1802209_SM5248.zip › Supplementary information/Table S2.xlsx]

## Sheet: Table S2
Table S2 Significantly regulated proteins expressed as (A) NC/HF, (B) HF-NK/HF, (C) HF-BF/HF and ratios. Two-sample t-test (P < 0.05), fold change>1.5.
Table S2A					Table S2B					Table S2C
Uniprot Accession number	Gene	Protein name	Fold change		Uniprot accession number	Gene	Protein name	Fold change		Uniprot accession number	Gene	Protein name	Fold change
			NC/HF					HF-NK/HF					HF-BF/HF
O35728	CP4AE	Cytochrome P450 4A14	6.4		A2AGT5	CKAP5	Cytoskeleton-associated protein 5	2.2		Q8R409	HEXI1	Protein HEXIM1	2.5
P14602	HSPB1	Heat shock protein beta 1	3.4		Q6P6M7	SPCS	Selenocysteine synthase	2.2		P97315	CSRP1	Cysteine and glycine-rich protein 1	2.2
Q9QYR9	ACOT2	Acyl-coenzyme A thioesterase 2, mitochondrial	2.9		P16110	LEG3	Galectin-3	2.1		Q3UVK0	ERMP1	Endoplasmic reticulum metallopeptidase 1	2
P62313	LSM6	U6 snRNA-associated Sm-like protein LSm6	2.7		Q8R1F1	NIBL1	Niban-like protein 1	2		P14901	HMOX1	Heme oxygenase 1	2
Q9Z0K8	VNN1	Pantetheinase	2.6		P00375	DYR	Dihydrofolate reductase	1.8		Q62452	UD19	UDP-glucuronosyltransferase 1-9	2
P06728	APOA4	Apolipoprotein A-IV	2.5		Q6URW6	MYH14	Myosin-14	1.6		Q9D0W5	PPIL1	Peptidyl-prolyl cis-trans isomerase-like 1	1.9
Q3TCH7	CUL4A	Cullin-4A	2.4		Q4VAA2	CDV3	Protein CDV3	1.6		Q9EP71	RAI14	Ankycorbin	1.9
Q9DBM2	ECHP	Peroxisomal bifunctional enzyme	2.4		Q9CQ01	RNT2	Ribonuclease T2	1.6		Q99L45	IF2B	Eukaryotic translation initiation factor 2 subunit 2	1.8
P55050	FABPI	Fatty acid-binding protein, intestinal	2.3		Q8K2Q9	SHOT1	Shootin-1	1.6		O08808	DIAP1	Protein diaphanous homolog 1	1.8
P51885	LUM	Lumican	2.3		Q9R060	NUBP1	Cytosolic Fe-S cluster assembly factor NUBP1	1.6		Q925N0	SFXN5	Sideroflexin-5	1.8
Q6TCG2	PAQR9	Progestin and adipoQ receptor family member 9	2.3		Q9Z0G0	GIPC1	PDZ domain-containing protein GIPC1	1.6		P51885	LUM	Lumican	1.8
O55137	ACOT1	Acyl-coenzyme A thioesterase 1	2.3		O35969	GAMT	Guanidinoacetate N-methyltransferase	1.6		Q9CWI3	BCCIP	BRCA2 and CDKN1A-interacting protein	1.7
P47740	AL3A2	Fatty aldehyde dehydrogenase	2.3		P97372	PSME2	Proteasome activator complex subunit 2	1.5		Q00915	RET1	Retinol-binding protein 1	1.7
Q8C1E7	T120A	Transmembrane protein 120A	2.2		Q6PER3	MARE3	Microtubule-associated protein RP/EB family member 3	1.5		Q9JLQ0	CD2AP	CD2-associated protein	1.7
P23249	MOV10	Putative helicase MOV-10	2.2		Q9ERR7	2015-09-01	15 kDa selenoprotein	-1.5		P32261	ANT3	Antithrombin-III	1.7
P47934	CRAT	Carnitine O-acetyltransferase	2.2		Q9ER88	RT29	28S ribosomal protein S29, mitochondrial	-1.6		Q99MZ3	MLXPL	Carbohydrate-responsive element-binding protein	1.6
Q62433	NDRG1	Protein NDRG1	2.2		Q9D273	MMAB	Cob(I)yrinic acid a,c-diamide adenosyltransferase, mitochondrial	-1.6		Q6IRU2	TPM4	Tropomyosin alpha-4 chain	1.6
Q99LJ6	GPX7	Glutathione peroxidase 7	2.1		Q8C878	UBA3	NEDD8-activating enzyme E1 catalytic subunit	-1.7		P08905	LYZ2	Lysozyme C-2	1.6
Q3UFF7	LYPL1	Lysophospholipase-like protein 1	2.1		Q3UFK8	FRMD8	FERM domain-containing protein 8	-1.7		P15379	CD44	CD44 antigen	1.6
P53798	FDFT	Squalene synthase	2		Q8BH59	CMC1	Calcium-binding mitochondrial carrier protein Aralar1	-1.7		Q8BGS2	BOLA2	BolA-like protein 2	1.6
O70370	CATS	Cathepsin S	2		Q02013	AQP1	Aquaporin-1	-1.7		Q8BFW7	LPP	Lipoma-preferred partner homolog	1.6
P57784	RU2A	U2 small nuclear ribonucleoprotein A'	2		Q8C1E7	T120A	Transmembrane protein 120A	-1.9		P47941	CRKL	Crk-like protein	1.5
Q8BWN8	ACOT4	Acyl-coenzyme A thioesterase 4	2		P42227	STAT3	Signal transducer and activator of transcription 3	-2		P56389	CDD	Cytidine deaminase	1.5
Q08857	CD36	CD36 Antigen Platelet glycoprotein 4	2		Q6PHN9	RAB35	Ras-related protein Rab-35	-2.6		Q04447	KCRB	Creatine kinase B-type	1.5
Q8N7N5	DCAF8	DDB1- and CUL4-associated factor 8	1.9							Q62159	RHOC	Rho-related GTP-binding protein RhoC	1.5
Q9QYI5	DNJB2	DnaJ homolog subfamily B member 2	1.9							O35969	GAMT	Guanidinoacetate N-methyltransferase	1.5
Q9QYJ0	DNJA2	DnaJ homolog subfamily A member 2	1.9							Q64458	CP2CT	Cytochrome P450 2C29	-1.5
Q8BH59	CMC1	Calcium-binding mitochondrial carrier protein Aralar1	1.9							P70195	PSB7	Proteasome subunit beta type-7	-1.5
O35459	ECH1	Delta(3,5)-Delta(2,4)-difbpyl-CoA isomerase	1.8							Q9DCP2	S38A3	Sodium-coupled neutral amino acid transporter 3	-1.5
Q80XN0	BDH	D-beta-hydroxybutyrate dehydrogenase	1.8							Q8R0Y8	S2542	Mitochondrial coenzyme A transporter SLC25A42	-1.5
Q9JK42	PDK2	[Pyruvate dehydrogenase (acetyl-transferring)] kinase isozyme 2	1.8							Q8JZS0	LIN7A	Protein lin-7 homolog A	-1.6
Q9ERI6	RDH14	Retinol dehydrogenase 14	1.8							P04945	KV6AB	Ig kappa chain V-VI region NQ2-6.1	-1.6
Q9WV68	DECR2	Peroxisomal 2,4-dienoyl-CoA reductase	1.8							Q6WKZ7	NOSTN	Nostrin	-1.6
O88736	DHB7	3-keto-steroid reductase	1.8							Q6XVG2	CP254	Cytochrome P450 2C54	-1.6
Q9WUR2	ECI2	Enoyl-CoA delta isomerase 2	1.7							Q8C1E7	T120A	Transmembrane protein 120A	-1.7
Q8BX70	VP13C	Vacuolar protein sorting-associated protein 13C	1.7							P21126	UBL4A	Ubiquitin-like protein 4A	-1.7
Q6PB44	PTN23	Tyrosine-protein phosphatase non-receptor type 23	1.7							A2AN08	UBR4	E3 ubiquitin-protein ligase UBR4	-1.7
Q8K0C4	CP51A	Lanosterol 14-alpha demethylase	1.7							Q9JK42	PDK2	Pyruvate dehydrogenase kinase isozyme 2, mitochondrial	-1.7
Q64516	GLPK	Glycerol kinase	1.7							Q9CQL5	RM18	39S ribosomal protein L18, mitochondrial	-1.7
P54869	HMCS2	Hydroxymethylglutaryl-CoA synthase	1.7							Q9R013	CATF	Cathepsin F	-1.7
Q9Z211	PX11A	Peroxisomal membrane protein 11A	1.7							Q8BTW3	EXOS6	Exosome complex component MTR3	-1.7
P06151	LDHA	L-lactate dehydrogenase A chain	1.7							Q9WVQ5	MTNB	Methylthioribulose-1-phosphate dehydratase	-1.8
Q9CQY5	MAGT1	Magnesium transporter protein 1	1.7							P56382	ATP5E	ATP synthase subunit epsilon, mitochondrial	-2.1
P28063	PSB8	Proteasome subunit beta type-8	1.7
P43883	PLIN2	Perilipin-2	1.7
Q8BFP9	PDK1	[Pyruvate dehydrogenase (acetyl-transferring)] kinase isozyme 1	1.6
Q61207	SAP	Prosaposin	1.6
Q02013	AQP1	Aquaporin-1	1.6
Q9JK53	PRELP	Prolargin	1.6
P07356	ANXA2	Annexin A2	1.6
O88455	DHCR7	7-dehydrocholesterol reductase	1.6
Q8VCC1	PGDH	15-hydroxyprostaglandin dehydrogenase [NAD(+)]	1.6
P51660	DHB4	Peroxisomal multifunctional enzyme type 2	1.6
P29416	HEXA	Beta-hexosaminidase subunit alpha	1.6
P11438	LAMP1	Lysosome-associated membrane glycoprotein 1	1.6
Q921H8	THIKA	3-ketoacyl-CoA thiolase A, peroxisomal	1.6
Q8JZK9	HMCS1	Hydroxymethylglutaryl-CoA synthase, cytoplasmic	1.6
Q04857	CO6A1	Collagen alpha-1(VI) chain	1.6
Q9CYV5	TM135	Transmembrane protein 135	1.6
Q80X19	COEA1	Collagen alpha-1(XIV) chain	1.6
Q921M4	GOGA2	Golgin subfamily A member 2	1.6
Q5U5V2	HYKK	Hydroxylysine kinase	1.6
Q80XL6	ACD11	Acyl-CoA dehydrogenase family member 11	1.6
Q9CYR6	AGM1	Phosphoacetylglucosamine mutase	1.5
Q922E4	PCY2	Ethanolamine-phosphate cytidylyltransferase	1.5
O08547	SC22B	Vesicle-trafficking protein SEC22b	1.5
Q8QZT1	THIL	Acetyl-CoA acetyltransferase, mitochondrial	1.5
O88833	CP4AA	Cytochrome P450 4A10	1.5
Q8VCH0	THIKB	3-ketoacyl-CoA thiolase B, peroxisomal	1.5
Q2TPA8	HSDL2	Hydroxysteroid dehydrogenase-like protein 2	1.5
Q9CX80	CYGB	Cytoglobin	1.5
P36552	HEM6	Oxygen-dependent coproporphyrinogen-III oxidase, mitochondrial	1.5
P18572	BASI	Basigin	1.5
Q8CC88	VWA8	von Willebrand factor A domain-containing protein 8	1.5
Q5FW57	GLYAL	Glycine N-acyltransferase-like protein	1.5
Q04519	ASM	Sphingomyelin phosphodiesterase	-1.5
P50172	DHI1	Corticosteroid 11-beta-dehydrogenase isozyme 1	-1.5
Q3UPH1	PRRC1	Protein PRRC1	-1.5
O88986	KBL	2-amino-3-ketobutyrate coenzyme A ligase, mitochondrial	-1.5
Q8VBT2	SDHL	L-serine dehydratase/L-threonine deaminase	-1.5
Q9JIL4	NHRF3	Na(+)/H(+) exchange regulatory cofactor NHE-RF3	-1.5
Q8VCN5	CGL	Cystathionine gamma-lyase	-1.5
Q9CR24	NUDT8	Nucleoside diphosphate-linked moiety X motif 8	-1.5
Q9CQV8	1433B	14-3-3 protein beta/alpha	-1.5
Q8VC12	HUTU	Urocanate hydratase	-1.5
P61922	GABT	4-aminobutyrate aminotransferase, mitochondrial	-1.5
Q6AW69	CGNL1	Cingulin-like protein 1	-1.5
Q8R0Y6	AL1L1	Cytosolic 10-formyltetrahydrofolate dehydrogenase	-1.5
Q3UE37	UBE2Z	Ubiquitin-conjugating enzyme E2 Z	-1.5
Q9CYW4	HDHD3	Haloacid dehalogenase-like hydrolase domain-containing protein 3	-1.6
O88533	DDC	Aromatic-L-amino-acid decarboxylase	-1.6
Q99P30	NUDT7	Peroxisomal coenzyme A diphosphatase NUDT7	-1.6
Q9QXF8	GNMT	Glycine N-methyltransferase	-1.6
Q8VE09	TT39C	Tetratricopeptide repeat protein 39C	-1.6
Q64435	UD16	UDP-glucuronosyltransferase 1-6	-1.6
O35490	BHMT1	Betaine--homocysteine S-methyltransferase 1	-1.6
Q9WU79	PROD	Proline dehydrogenase 1, mitochondrial	-1.6
Q9CPR5	RM15	39S ribosomal protein L15, mitochondrial	-1.6
P53657	KPYR	Pyruvate kinase PKLR	-1.6
Q99K51	PLST	Plastin-3	-1.7
P35492	HUTH	Histidine ammonia-lyase	-1.7
Q9DB60	PGFS	Prostamide/prostaglandin F synthase	-1.7
Q5SWU9	ACACA	Acetyl-CoA carboxylase 1	-1.7
P29758	OAT	Ornithine aminotransferase, mitochondrial	-1.7
Q9DCM0	ETHE1	Persulfide dioxygenase ETHE1, mitochondrial	-1.7
Q9DBW0	CP4V2	Cytochrome P450 4V2	-1.7
P16460	ASSY	Argininosuccinate synthase	-1.7
P15532	NDKA	Nucleoside diphosphate kinase A	-1.7
Q8JZV9	BDH2	3-hydroxybutyrate dehydrogenase type 2	-1.8
Q9JJL8	SYSM	Serine-tRNA ligase, mitochondrial	-1.8
Q3TIU4	PDE12	2',5'-phosphodiesterase 12	-1.8
P20852	CP2A5	Cytochrome P450 2A5	-1.9
Q60991	CP7B1	25-hydroxycholesterol 7-alpha-hydroxyasel	-1.9
Q8BGB8	COQ4	Ubiquinone biosynthesis protein COQ4 homolog, mitochondrial	-1.9
Q571F8	GLSL	Glutaminase liver isoform, mitochondrial	-1.9
Q00898	A1AT5	Alpha-1-antitrypsin 1-5	-1.9
Q9DBL1	ACDSB	Short/branched chain specific acyl-CoA dehydrogenase, mitochondrial	-1.9
P33267	CP2F2	Cytochrome P450 2F2	-1.9
Q91WL5	CP4CA	Cytochrome P450 4A12A	-1.9
Q9DBJ3	BI2L1	Brain-specific angiogenesis inhibitor 1-associated protein 2-like protein 1	-2
Q8VE95	CH082	UPF0598 protein C8orf82 homolog	-2
Q80YD1	SUV3	ATP-dependent RNA helicase SUPV3L1, mitochondrial	-2
Q8QZR3	EST2A	Pyrethroid hydrolase Ces2a	-2
Q283N4	URAD	2-oxo-4-hydroxy-4-carboxy-5-ureidoimidazoline decarboxylase	-2
Q8C196	CPSM	Carbamoyl-phosphate synthase [ammonia], mitochondrial	-2
P62849	RS24	40S ribosomal protein S24	-2
P63037	DNJA1	DnaJ homolog subfamily A member 1	-2.1
Q9JIY7	NAT8	N-acetyltransferase 8	-2.1
Q91W64	CP270	Cytochrome P450 2C70	-2.1
A7MCT6	EKI2	Ethanolamine kinase 2	-2.1
Q9D880	TIM50	Mitochondrial import inner membrane translocase subunit TIM50	-2.1
Q64458	CP2CT	Cytochrome P450 2C29	-2.1
Q9CZS1	AL1B1	Aldehyde dehydrogenase X	-2.2
P19157	GSTP1	Glutathione S-transferase P 1	-2.2
Q8BYL4	SYYM	Tyrosine--tRNA ligase, mitochondrial	-2.2
Q61694	3BHS5	3 beta-hydroxysteroid dehydrogenase type 5	-2.2
Q91XB0	TREX1	Three-prime repair exonuclease 1	-2.2
P04939	MUP3	Major urinary protein 3	-2.3
Q63836	SBP2	Selenium-binding protein 2	-2.3
Q6PDQ2	CHD4	Chromodomain-helicase-DNA-binding protein 4	-2.4
P28230	CXB1	Gap junction beta-1 protein	-2.5
Q62264	THRSP	Thyroid hormone-inducible hepatic protein	-2.5
Q62452	UD19	UDP-glucuronosyltransferase 1-9	-2.5
A6X935	ITIH4	Inter alpha-trypsin inhibitor, heavy chain 4	-2.6
Q99MZ3	MLXPL	Carbohydrate-responsive element-binding protein	-2.6
Q8R3V5	SHLB2	Endophilin-B2	-2.6
Q91WG0	EST2C	Acylcarnitine hydrolase	-2.6
Q64459	CP3AB	Cytochrome P450 3A11	-2.9
Q68FF9	S5A1	3-oxo-5-alpha-steroid 4-dehydrogenase 1	-2.9
Q9QVP9	FAK2	Protein-tyrosine kinase 2-beta	-2.9
Q8R409	HEXI1	Protein HEXIM	-3
Q8BFY9	TNPO1	Transportin-1	-3.2
P11588	MUP1	Major urinary protein 1	-3.2
Q8K4G5	ABLM1	Actin-binding LIM protein 1	-3.9
B5X0G2	MUP17	Major urinary protein 17	-6
