# Supplementary material for: Changes in dietary fiber intake in mice reveal associations between colonic mucin O-glycosylation and specific gut bacteria
Source: Gut Microbes. 2020 Sep 29;12(1):1802209. doi: 10.1080/19490976.2020.1802209 (PMC7781582; doi:10.1080/19490976.2020.1802209)
Supplement: Supplemental Material [file KGMI_A_1802209_SM5248.zip › Supplementary information/Table S3.xlsx]

## Sheet: Table S3
Table S3 The relative abundance of bacterial OTUs that were found to be significantly differentially abundant between dietary groups at week 32. Data was obtained based on LEfSe analyses between NC vs HF, HF vs HF-NK and HF vs HF-BF groups. LEfSe analyses were performed with following parameters; Kruskal-Wallis test among classes (P< 0.05), Wilcoxon test between classes (P < 0.01) and the thresho…
OTUID	NC	NC	NC	NC	NC	NC	NC	NC	NC	HF	HF	HF	HF	HF	HF	HF	HF	HF	HF	HF	HF	HF	HF	HF-NK	HF-NK	HF-NK	HF-NK	HF-NK	HF-NK	HF-NK	HF-NK	HF-NK	HF-NK	HF-NK	HF-NK	HF-NK	HF-NK	HF-BF	HF-BF	HF-BF	HF-BF	HF-BF	HF-BF	HF-BF	HF-BF	HF-BF	HF-BF	HF-BF	HF-BF
OTU997439	0.0338135	0.182593	0.238949	0.55905	0.976083	0.0383219	0.0631185	0.450846	0.723609	0	0	0	0	0	0	0	0	0	0	0	0	0	0	0	0	0	0	0	0	0	0	0	0	0	0	0.00225423	0	0	0	0	0	0.00450846	0.0067627	0	0	0	0	0.121729	0.0473389
OTU431	3.74203	4.85111	4.34616	6.39751	2.128	7.22481	3.03194	3.02969	3.63608	0.299813	0.00225423	1.02117	0.0338135	0.297559	3.43094	0	0.00901693	0.227677	0.0157796	2.38949	0.0067627	1.5464	0.00225423	0.067627	0.00450846	0	0.615405	0.00450846	0.0112712	0	0.173576	0.00225423	0.00450846	0.05861	1.463	0.00450846	0	0.311084	0	0.00225423	1.37734	0.0157796	0.0383219	0.0450846	0.0067627	0	0.00450846	0.398999	1.32549
OTU4378740	3.54816	1.26237	2.73664	0.592863	0.858863	1.69969	1.26012	1.17446	2.38949	0	0	0	0.00225423	0	0	0	0	0	0	0	0	0	0	0	0	0	0	0	0	0	0	0	0	0	0	0	0	0	0	0	0	0.00450846	0	0.00450846	0	0	0.00450846	0.0788981	0.0202881
OTU432904	1.15642	2.86738	2.04233	1.47201	1.60952	1.08429	0.716846	0.05861	1.38861	0	0	0	0	0	0	0	0	0	0	0	0	0	0	0	0	0	0	0	0	0	0	0.00225423	0	0	0	0	0	0	0	0	0.00225423	0.00450846	0	0	0	0	0	0.187101	0.0518473
OTU4481506	19.0595	12.2224	10.4484	5.62656	5.69419	14.5646	18.8003	11.4447	9.67066	0.00225423	0.00225423	0	0.00450846	0	0	0	0	0	0.00225423	0	0.00225423	0.00450846	0	0	0	0	0.00225423	0.00225423	0	0	0	0.00450846	0	0	0	0	0	0.00225423	0	0.00450846	0.0067627	0.0157796	0	0.00450846	0.00450846	0.00450846	0.00225423	0.581592	0.189356
OTU453896	4.26275	2.8471	3.20101	3.9697	5.37409	4.12074	6.21041	4.07791	3.01165	0	0	0.00225423	0	0	0	0	0	0	0	0	0	0	0	0	0.00225423	0	0	0	0	0	0	0	0	0	0.00225423	0	0	0	0	0.00225423	0	0.0315593	0	0.00225423	0.00225423	0	0.00225423	0.493677	0.211898
OTU315430	6.28931	2.52474	3.51435	2.56757	4.2357	6.12024	5.24334	3.30921	2.74791	0	0	0.00225423	0	0	0	0	0	0	0	0	0.00225423	0	0	0	0	0	0	0	0	0	0	0.00450846	0.00225423	0.00225423	0	0	0	0	0	0	0	0.0225423	0	0.0112712	0.00225423	0.00225423	0.00225423	0.475643	0.119474
OTU442846	1.6794	1.38861	2.81779	3.21228	2.51121	0.921981	2.261	1.78761	2.47515	0	0	0	0	0.00225423	0.00225423	0	0	0	0	0	0	0.00225423	0	0	0	0	0	0.00225423	0	0	0	0	0	0	0	0.00450846	0	0	0	0.00225423	0	0.00225423	0	0	0	0	0.00225423	0.284033	0.0721354
OTU463233	3.4084	2.2903	1.71322	0.879151	0.917473	2.7186	3.2213	2.03332	1.72449	0	0	0.00225423	0	0	0	0	0	0	0.00225423	0	0	0	0	0	0	0	0.00450846	0	0	0	0	0	0.00225423	0	0	0	0	0.00450846	0	0	0	0.00225423	0.00225423	0	0	0	0	0.0879151	0.0270508
OTU419	0.184847	2.04459	1.58698	6.95431	5.29519	0.133	0.401253	0.0135254	0.164559	0	0	0	0	0	0	0.0879151	0.05861	0	0	0	0	0	0.00225423	0	0	0	0.00225423	0	0	0.00225423	0	0.00225423	0	0	0	0.00225423	0	0	0	0	0	0.0180339	0	0	0	0	0	0.662744	0.178084
OTU421792	5.42594	1.33676	0.996371	0.164559	0.0743897	1.24434	1.37508	2.06939	0.259237	0	0	0	0	0	0	0	0	0	0	0	0	0	0	0	0	0	0.00225423	0	0	0	0	0	0	0	0	0	0	0	0	0	0	0	0	0	0	0	0	0.0067627	0
OTU372368	2.93952	1.16544	1.29618	0.861117	1.78986	1.91384	1.69293	1.42017	0.791236	0.200627	0	0.189356	0.408016	0.207389	0.16005	0.00225423	0.0247966	0.17583	0	0.360677	0.389982	0.196118	0.0135254	0.0180339	0.29305	0.272762	0.29305	0.0991862	0.541016	0.0135254	0.133	0	0.00901693	0.0721354	0.223169	0.00225423	0.207389	0.0360677	0.0631185	0.0225423	0.0383219	0.0112712	0.0247966	0.0270508	0.0991862	0.0698812	0.0653727	0.184847	0.225423
OTU216524	5.16445	1.19474	0.949032	0.17583	0.0811524	1.26237	1.2759	1.84847	0.209644	0	0	0	0	0	0	0	0	0	0	0	0	0	0	0	0	0.00225423	0	0	0	0	0	0	0	0	0	0	0	0	0	0	0	0	0	0	0.00225423	0	0	0.00901693	0.00225423
OTU270984	1.46976	2.26325	2.65323	0.752914	1.39762	2.52474	2.03557	0.827303	1.9702	0.157796	0	0.209644	0.610897	0.263745	0.883659	1.44496	0.624422	0.326864	0.00450846	0.196118	0	0.428304	1.4089	0.0721354	0.701066	0.610897	0.198372	0.0112712	0.0811524	2.01979	1.66137	0.0315593	0.0879151	0.0247966	0.5861	1.49005	1.74027	0.0743897	0.822795	0.315593	0.915218	1.68842	0.157796	0.0338135	0.385474	0.0180339	0.669507	0.455355	1.4923
OTU278912	0	1.50583	2.53601	2.67127	2.32637	0	0.0270508	0.0180339	1.60952	0	0	0	0	0	0	0	0	0	0	0	0	0	0	0	0	0	0	0	0	0	0	0	0	0	0.00225423	0	0	0	0	0	0	0.00450846	0	0	0	0	0	0.259237	0.0811524
OTU348038	1.08879	1.67264	1.0392	0.464372	1.54189	0.996371	1.01891	0.707829	0.360677	0	0.00225423	0	0	0	0	0	0	0	0	0.00225423	0	0	0	0	0	0.00225423	0	0	0	0	0	0	0	0	0	0	0	0.00225423	0	0	0	0	0	0	0	0	0	0.114966	0.067627
OTU355746	1.23757	1.53062	1.10457	0.324609	0.365186	0.649219	0.96932	1.60727	0.437321	0	0	0	0	0	0	0	0	0	0	0	0	0	0	0	0	0	0	0	0	0	0	0	0	0	0	0	0	0	0.00225423	0	0	0	0	0.00225423	0.00225423	0	0	0.0225423	0.0112712
OTU1106101	0.509457	0	0.00450846	0.380965	1.63432	0.570321	0.885913	0.0360677	3.07026	0	0	0	0	0	0	0	0	0	0	0	0	0.00225423	0	0	0	0	0	0.00225423	0	0	0	0	0	0	0	0	0	0	0	0	0	0.0067627	0	0	0	0	0	0.137508	0.0473389
OTU346870	0.858863	0.464372	0.444084	0.482406	1.08203	0.838574	1.26688	0.493677	0.610897	0	0	0	0	0	0	0	0	0	0	0	0	0	0	0.00901693	0	0	0.00225423	0	0.0112712	0	0	0.0112712	0.00225423	0	0.00225423	0	0	0.00901693	0	0	0	0.00225423	0	0	0	0	0	0.0743897	0.00901693
OTU208409	0.5861	0.633439	0.577083	1.34578	0.574829	0.398999	0.313338	0.513965	0.394491	0.879151	0	0.541016	0.0157796	0.00225423	0	0.00225423	0.00901693	0.0067627	0.00450846	0.588355	0.0157796	0.597372	0	0.256982	0.0157796	0.00225423	1.16318	0.743897	1.60276	0	0.0112712	0.315593	0.619914	0.157796	0.105949	0	0	0.193864	0.0360677	0.0067627	1.22856	0.00225423	0.322355	0.430558	0.00450846	0	0.00225423	0.0721354	0.0135254
OTU353073	0.471135	0.110457	0.121729	0.214152	0.522982	0.547778	0.522982	0.331372	0.349406	0.0202881	0	0.0112712	0	0.0315593	0.00225423	0	0.00901693	0	0	0	0	0.00901693	0	0	0.00901693	0	0.00901693	0	0	0	0	0.0067627	0.0518473	0.0315593	0	0	0	0	0	0	0	0	0	0	0	0	0	0.0541016	0.216406
OTU348821	0.457609	0.220915	0.320101	0.148779	0.315593	0.60188	0.378711	0.286288	0.302067	0	0	0	0	0	0	0	0	0	0	0	0	0	0	0	0	0	0	0	0	0	0	0.00225423	0	0	0	0	0	0	0	0	0	0	0	0.00450846	0.00225423	0	0	0.0202881	0.0135254
OTU338258	0.457609	0.392236	0.338135	0.489168	0.511711	0.448592	0.531999	0.694304	0.430558	0.604134	0	0.389982	0.00901693	0.00225423	0.00225423	0	0.00225423	0	0.0067627	0.315593	0	0.516219	0	0.0541016	0.0811524	0	0.371948	0.0901693	0.960303	0	0.00450846	0.0698812	0.114966	0.389982	0.5861	0	0	0.128491	0.329118	0	0.311084	0.0112712	0.135254	0.218661	0	0	0	0.0495931	0.628931
OTU430194	0.604134	0.128491	0.268254	0.295304	0.383219	0.164559	0.23444	0.268254	0.430558	0	0	0	0	0	0	0	0	0	0	0	0	0	0	0	0	0	0	0	0	0	0	0	0	0	0	0	0	0	0	0	0	0	0	0	0	0	0	0.0338135	0.0225423
OTU331772	0.313338	0.35166	0.223169	0.466626	0.306576	0.259237	0.362931	0.405762	0.223169	0.166813	0	0.133	0	0	0	0	0	0	0	0.128491	0	0.0991862	0	0.0247966	0.00450846	0.00225423	0.128491	0.0856608	0.17583	0	0	0.0834066	0.05861	0.135254	0.0247966	0	0	0.0924235	0.0112712	0	0.139762	0.00225423	0.0924235	0.171322	0	0	0	0.0360677	0.00901693
OTU465480	0.232186	0.272762	0.243457	0.142017	0.245711	0.205135	0.256982	0.347152	0.151034	0	0	0	0	0	0	0	0.00450846	0	0	0	0	0	0.00225423	0	0	0	0	0	0	0	0	0	0	0	0	0	0	0	0	0	0	0	0	0	0	0	0	0.0157796	0
OTU445144	0.302067	0.0383219	0.0518473	0.164559	0.423796	0.344898	0.342643	0.193864	0.166813	0.0112712	0	0.00225423	0	0.00450846	0	0	0.00225423	0.00225423	0	0	0	0.00225423	0	0.00225423	0.0112712	0	0.00901693	0	0	0	0	0.00901693	0.0653727	0.0202881	0.00225423	0	0	0	0	0	0	0	0	0	0	0	0	0.0473389	0.0766439
OTU405	0	0.622168	0.619914	0.261491	0.890422	0.00225423	0.0338135	0.00225423	0.0383219	0	0	0	0	0	0	0	0	0	0	0	0	0	0	0	0	0	0	0	0	0	0	0	0	0	0	0	0	0	0	0.00225423	0	0.0067627	0	0	0	0	0	0.0383219	0.0180339
OTU15	0	0.0270508	0.0653727	0.624422	0.804761	0	0	2.97333	0.108203	0	0	0	0	0.00225423	0	0	0	0	0	0	0	0	0	0	0	0	0	0.00225423	0	0	0	0	0	0	0	0	0	0	0	0	0	0.00225423	0	0	0	0	0	0.0518473	0.0338135
OTU348336	0.142017	3.59775	5.25912	0.229932	1.07527	0.247966	0.513965	0.421541	4.10721	0.114966	0.0247966	0.0112712	0.00225423	0.00225423	0.00225423	0.105949	0.0856608	0	0	0	0.0135254	0.0112712	0	0.00901693	0.00225423	0	0	0.613151	0.295304	0.0067627	0.00450846	0.0811524	0.0112712	0.0541016	0.0247966	0	0	0.0473389	0.331372	0.0879151	0	0.0067627	0.05861	0.457609	0	0.00225423	0.311084	0.0653727	0.182593
OTU453405	0	0.0428304	0	0	0	0	0	10.7978	0.486914	0	0	0	0	0	0	0	0	0	0	0	0	0	0	0	0	0	0	0	0	0	0	0	0	0	0.00225423	0	0	0	0	0	0	0	0	0	0	0	0	0	0
OTU267368	0	2.20464	3.4625	0.577083	0.446338	0	0.0834066	0.227677	3.4377	0	0	0	0	0	0	0	0	0	0	0	0	0	0	0	0	0	0	0	0	0	0	0	0	0	0	0	0	0	0	0	0	0	0	0	0	0	0	0.0631185	0.0135254
OTU460611	0.00225423	2.9553	0.313338	0.263745	0.42605	0	1.51259	0.187101	3.23482	0	0	0	0	0	0	0	0	0	0	0	0	0	0	0	0	0	0	0	0	0	0	0	0	0	0.00225423	0	0	0.00225423	0	0	0	0.00450846	0	0	0	0	0.00225423	0.0383219	0.00901693
OTU351062	2.32186	0.00225423	0.00450846	0	0	3.11986	1.94315	0.504948	0.0405762	0.00225423	0	0	0	0	0	0	0.00450846	0	0	0	0	0.00225423	0	0.00450846	0	0	0.00901693	0.0157796	0.00901693	0	0	0	0	0.00901693	0.00225423	0	0	0.00225423	0.0180339	0	0	0	0	0.0135254	0.00225423	0	0	0	0.0135254
OTU826727	0	0.489168	0.746151	0.624422	1.27815	0	0	2.8516	0.302067	0	0	0	0	0	0	0	0	0	0	0	0	0.00225423	0	0	0	0	0	0.00225423	0.00225423	0	0	0	0	0	0	0	0	0	0	0	0	0.0067627	0	0	0	0	0	0.0788981	0.0541016
OTU1106614	0.0991862	3.5662	2.61491	0.275016	0.0270508	0.0383219	0.0360677	0.05861	0.962557	1.197	0	0	0	0.00225423	0.00225423	0	0.358423	0.103695	0	0	0.173576	0.00450846	0	14.0935	0.579338	0.0383219	0.392236	21.9247	13.043	0.0135254	0.229932	9.34379	0.200627	0.809269	0.525236	0.00901693	0.00225423	0.96932	0.096932	0.0067627	0.225423	0	0.994116	7.70947	0.0315593	0	0.00225423	0.0067627	0
OTU199532	0.928744	1.12035	0.0495931	0.148779	0.0473389	2.63745	0.216406	0.00450846	0.0450846	0.00225423	0	0	0	0	0	0	0	0	0	0	0	0	0	0.0180339	0	0	0	0.0157796	0.00901693	0	0	0.00450846	0	0	0	0	0	0.00225423	0	0	0	0	0	0.0067627	0	0	0	0.0112712	0.0721354
OTU376516	0	0.227677	0.89493	0.11722	0	0	2.22944	0.202881	0.153288	0	0	0	0	0	0	0	0	0	0	0	0.00225423	0	0	0	0	0	0	0	0	0	0	0	0	0	0	0	0	0	0	0	0	0.00225423	0	0	0	0	0	0.0067627	0
OTU187768	0	2.80427	0.392236	0.232186	0.225423	0	0.155542	0.00450846	0.110457	0	0	0	0	0	0.00225423	0	0	0	0	0	0	0	0	0	0	0	0	0	0	0	0	0	0	0	0	0.00225423	0	0	0	0	0	0	0	0	0	0	0	0.00901693	0.00901693
OTU356012	0	0.00450846	0.0067627	0.0743897	0.0721354	0.128491	1.18798	0.114966	1.24659	0	0	0.00225423	0	0	0	0	0	0	0	0	0	0	0	0	0	0	0	0	0	0	0	0	0	0	0	0	0	0	0	0	0	0	0	0	0	0	0	0.00450846	0
OTU339718	1.2759	0.00450846	0.0879151	0.00450846	0.00901693	1.1474	0.0788981	0.0225423	0.0112712	0	0	0	0	0	0	0	0	0	0	0	0	0	0	0	0	0	0.00225423	0	0	0	0	0	0	0	0	0	0	0	0	0	0	0	0	0	0	0	0	0	0.00225423
OTU513	0.110457	0.0315593	0.0360677	0.0067627	0.0112712	1.34352	0.369694	0.123983	0.105949	0	0	0	0	0	0	0	0	0	0	0	0	0	0	0	0	0	0	0	0	0	0	0	0	0	0	0	0	0	0	0	0	0	0	0	0	0	0	0.00225423	0
OTU260607	0.245711	0.00225423	0	0	0	1.7831	0	0	0.00225423	0	0	0	0	0	0	0	0	0	0	0	0	0	0	0	0	0	0	0	0	0	0	0	0	0	0	0	0	0	0	0	0	0	0	0	0	0	0	0	0
OTU382220	0.173576	0.029305	0.0495931	0.0067627	0.0112712	1.37283	0.0879151	0.0653727	0.05861	0.0180339	0	0	0	0.00225423	0	0.114966	0.0338135	0	0.00901693	0	0.00225423	0.00901693	0.00450846	0.0631185	0.00225423	0.00450846	0.00901693	0.0766439	0.126237	0	0.00450846	0.412525	0.44183	0.029305	0.0112712	0.00225423	0.0067627	0.0315593	0.0743897	0.0450846	0.0247966	0.0631185	0.0518473	0.295304	0.0247966	0.0180339	0	0	0
OTU786449	1.75154	0.635694	0.545524	0.128491	0.0563558	9.81718	1.00539	1.04822	1.03018	0	0	0.00225423	0.00450846	0	0	0	0	0	0.00225423	0.00225423	0.00225423	0	0	0	0	0	0.00225423	0	0.00225423	0	0	0	0	0	0	0	0	0.00225423	0.00225423	0	0	0	0	0.00225423	0.0067627	0	0	0.0067627	0.00225423
OTU504	0	3.57972	4.39801	0.55905	1.34352	0	0	0.0315593	0.16005	0	0	0	0	0	0	0	0	0	0	0	0	0	0	0	0	0	0	0	0	0	0	0	0	0	0.00225423	0	0	0	0	0	0	0.00225423	0	0	0	0.00225423	0	0.112712	0.0495931
OTU334328	0.00901693	0.184847	0.295304	0.029305	0.44183	0.232186	5.95794	0.0135254	1.80113	0	0	0.00225423	0	0	0	0	0	0	0	0	0	0	0	0	0	0.00225423	0	0	0	0	0	0	0	0.00450846	0	0	0	0	0.0067627	0	0	0	0	0	0.00225423	0	0.00225423	0.0518473	0.0067627
OTU355771	3.87277	0.0135254	0.0067627	0	0.00450846	0.0067627	0.067627	0.00225423	0.0315593	0	0	0	0	0	0	0	0	0	0.00225423	0	0	0	0	0	0	0	0	0	0	0	0	0	0.00225423	0.0473389	0	0	0	0	0	0	0	0	0	0.00450846	0	0	0	0	0
OTU838200	0	0.739388	0.996371	0	0	0	0	0.0157796	1.30971	0	0	0	0	0	0	0	0	0	0	0	0	0	0	0	0	0	0	0	0	0	0	0	0	0.00225423	0	0	0	0	0	0	0	0	0	0	0	0	0	0	0
OTU356657	0.193864	0.19161	0.108203	0.180339	0.642456	0.592863	0.0991862	0.0428304	0.403508	0.0743897	0.0180339	0	0.00450846	0.00225423	0.00225423	0.00450846	0.0135254	0	0.00450846	0.00901693	0.0405762	0.0270508	0.0135254	0.0180339	0.0112712	0.0112712	0.00450846	0.0631185	0.0315593	0.0766439	0.00450846	0.0225423	0.0180339	0.0541016	0.0135254	0.0157796	0.00901693	0.0112712	0.0135254	0.0315593	0	0.0135254	0	0.00225423	0	0	0	0.0653727	0.0766439
OTU323829	0.0495931	0.0608643	0.295304	0.00225423	0.067627	0.755168	0.30883	0.00450846	0.511711	0	0	0	0	0	0	0	0	0	0	0	0	0	0	0	0	0	0	0	0	0	0	0	0	0	0	0	0	0	0	0	0	0	0	0	0	0	0	0.00450846	0.00225423
OTU455	0	1.0933	0.0428304	0.0360677	0.0383219	0	0.816032	0.0112712	0.0338135	0	0	0	0	0	0	0	0	0	0	0	0	0	0	0	0	0	0	0	0	0	0	0	0	0	0	0.00225423	0	0	0	0	0	0	0	0	0	0	0	0.00450846	0.00225423
OTU383971	0	0.768693	1.2759	0.157796	0.247966	0	0.820541	0.0608643	1.60727	0	0	0	0.00225423	0	0	0	0	0	0	0	0	0	0	0	0	0	0	0	0	0	0	0.00225423	0	0.00225423	0	0	0	0	0	0	0	0	0	0	0	0	0	0.0225423	0.00225423
OTU520931	0	0.610897	1.41566	0.121729	0.29305	0	0.00901693	0.067627	0.561304	0	0	0	0	0	0	0	0	0	0	0	0	0	0	0.00225423	0	0	0	0	0	0	0	0	0	0	0	0	0	0	0	0	0	0.00450846	0	0	0	0	0	0.0135254	0.0112712
OTU1684221	0.755168	0.628931	0.982845	0.0225423	0.137508	0.547778	0.610897	0.511711	0.743897	0	0	0	0	0.00225423	0	0	0	0	0	0	0	0	0	0	0	0	0	0	0	0	0	0	0	0	0	0	0	0	0	0	0	0	0	0	0	0	0	0.00901693	0.0067627
OTU461524	0.0360677	0.0541016	0.0338135	0.0743897	0.128491	0.029305	0.0428304	0.0247966	0.0541016	2.89669	2.51347	1.30295	2.52249	2.09193	2.56306	2.13476	3.49406	1.68166	1.10457	0.867879	0.635694	1.78761	3.23933	4.53326	3.9945	2.86288	2.55405	0	0.00901693	1.81691	1.70871	1.78986	2.62393	0.286288	1.40664	2.19337	1.61628	0.0247966	2.07164	1.62981	2.51121	1.54415	3.64284	0.432813	1.45398	0.838574	0.437321	1.7335	2.16857
OTU560336	0.00225423	0.0112712	0.0067627	0.0157796	0.0067627	0.0067627	0.00225423	0.00450846	0.0067627	0.236694	0.70332	0.225423	0.0338135	0.108203	0.342643	0.0834066	0.0428304	0.0383219	0.477897	0.198372	0.946778	0.331372	0.209644	0.135254	0.270508	0.096932	0.225423	0.193864	0.200627	0.169067	0.05861	0.05861	0.103695	0.128491	0.103695	0.446338	0.105949	0.0135254	0.00901693	0.00901693	0.0653727	0.16005	0	0.00225423	0.0112712	0.0067627	0	0.029305	0.0428304
OTU338754	0.105949	0.05861	0.103695	0.0856608	0.0450846	0.096932	0.0180339	0.0834066	0.0518473	0.480151	1.29844	1.73125	0.865625	0.522982	0.502694	1.10007	0.265999	0.209644	0.773202	1.36832	2.00176	3.21228	5.70997	0.151034	0.0405762	0.0428304	1.31196	0.971574	2.05135	2.92374	0.831812	0.256982	1.02793	0.284033	2.03783	1.6501	0.838574	0.0428304	0.383219	3.00715	0.209644	1.74478	0.157796	0.105949	0.0608643	0.383219	0.0698812	0.775456	0.00450846
OTU589277	0.029305	0.0541016	0.05861	0.286288	0.0608643	0.114966	0.0270508	0.0202881	0.11722	9.60078	29.5981	8.8704	1.27364	2.17759	7.55619	3.24609	1.29168	1.27364	18.3878	9.97949	22.1839	7.10759	6.15856	6.61166	9.34154	4.19963	8.16934	4.19287	3.73075	6.88217	3.64509	1.15868	4.82406	2.54052	2.27452	18.9649	4.74967	0.417033	0.133	0.142017	1.33451	6.16983	0.178084	0.0202881	0.245711	0.0924235	0.0338135	0.669507	2.40977
OTU535375	0.0383219	0.11722	0.126237	0.029305	0.0225423	0.0563558	0.0315593	0.0270508	0.0428304	0.121729	2.37145	0.247966	0.423796	0.139762	0.493677	0.394491	0.0360677	0.133	6.27578	0.272762	6.46965	0.263745	5.26138	0.0743897	1.12486	0.827303	0.0766439	0.0721354	0.121729	4.50846	0.349406	0.0112712	0.0541016	0.0135254	0.374203	6.74917	2.7975	0.0879151	0.0270508	1.21278	0.119474	1.58022	0.103695	0.0901693	0.901693	0.917473	0.263745	0.933252	0.342643
OTU583117	0.205135	0.387728	0.392236	0.243457	0.252474	0.227677	0.148779	0.123983	0.0924235	5.0044	8.47141	7.86727	4.47691	2.37822	6.34566	4.83307	1.23983	1.26237	2.47966	5.05399	4.95029	5.34253	3.88179	0.91071	3.31372	1.88228	3.04547	1.52386	1.16318	0.284033	3.02067	0.284033	1.45173	0.302067	0.493677	1.17671	3.28667	0.331372	0.881405	0.157796	2.54052	7.57647	3.29343	2.86288	1.82142	1.92511	4.74741	3.38586	5.58373
OTU276149	0.11722	0.0225423	0.0202881	0.0428304	0.10144	0.123983	0.00225423	0.0698812	0.0157796	0.0901693	1.02342	0.169067	0.525236	0.0788981	0.0879151	1.26462	0.171322	0.0788981	0.811524	0.123983	0.254728	0.155542	0.973828	0.19161	5.06526	0.227677	0.921981	0.5861	1.07076	0.843083	0.277271	0.0631185	0.144271	0.148779	0.439575	0.872388	0.450846	0.714592	0.710083	8.48268	0.915218	14.1566	2.79074	1.28266	11.4853	8.5751	6.82807	9.09583	1.24434
OTU578016	0.211898	0.225423	0.236694	0.173576	0.155542	0.218661	0.0405762	0.0901693	0.0698812	0.225423	0.996371	0.486914	0.944523	0.227677	0.30883	0.103695	0.0315593	0.0879151	0.933252	0.236694	0.849846	0.50044	1.1474	0.0450846	0.209644	0.322355	0.153288	0.0450846	0.214152	0.577083	0.180339	0.0247966	0.166813	0.0360677	0.398999	1.0099	1.2759	2.21366	3.27991	8.76446	8.48268	9.88481	5.50934	1.11359	8.39702	11.5169	9.34154	5.53865	6.59814
OTU1517779	0.0541016	0.0383219	0.0879151	0.0631185	0.0135254	0.0834066	0.0180339	0.0450846	0.0473389	0.133	0	0.0879151	0.518473	0.16005	0.0856608	0.135254	0.067627	0.067627	0.509457	0.0743897	0.714592	0.121729	1.15191	0.0991862	0.205135	0.277271	0.198372	0.0247966	0.227677	0.48466	0.126237	0.0157796	0.0450846	0.142017	0.19161	0.55905	0.804761	0.0225423	0.114966	0.421541	0.0721354	0.187101	0.123983	0.0450846	0.236694	0.155542	0.320101	0.683032	0.0924235
OTU264325	0.0338135	0.0924235	0.0811524	0.121729	0.0788981	0.0360677	0.0631185	0.0631185	0.110457	1.09105	0.157796	0.779964	0.764185	0.387728	0.414779	0.281779	0.44183	0.268254	0.182593	0.917473	0.349406	0.678524	0.279525	0.838574	0.577083	0.435067	1.35479	2.63971	3.6744	0.550033	0.556795	0.847591	1.22179	0.353914	0.797998	0.0405762	0.207389	0.067627	0.439575	0.187101	0.315593	0.110457	0.209644	0.184847	0.23444	0.11722	0.504948	0.322355	0.286288
OTU264734	0.827303	3.68792	2.04684	0.356169	1.23532	0.304321	1.42693	1.50583	1.10908	2.29706	0.0743897	3.32499	4.44985	3.60903	2.24071	6.41555	10.0133	5.25912	2.75016	5.1915	2.83808	4.41604	0.450846	1.95217	12.635	6.24422	3.95843	1.68842	6.35468	1.16318	2.14828	1.00313	6.08417	3.06576	2.52699	1.77183	3.21454	0.405762	7.65537	4.69557	0.36744	0.556795	1.13613	1.73576	2.86738	1.61628	0.973828	2.38498	3.39487
OTU400599	0.0135254	0.0067627	0.00901693	0.0135254	0.00450846	0.0067627	0.029305	0.0360677	0.0112712	0.450846	0.241203	0.180339	0.169067	0.0495931	0.0541016	0.353914	0.579338	0.0225423	0.329118	0.0631185	0.265999	0.232186	0.223169	0.378711	0.216406	0.0383219	0.198372	0.606388	0.550033	0.299813	0.0991862	0.696558	0.331372	0.511711	0.290796	0.23444	0.0315593	0.067627	0.541016	0.0946778	0.0766439	0.166813	0.0653727	0.184847	0.144271	0.10144	0.216406	0.417033	0.17583
OTU166	0	0	0	0	0	0.00225423	0	0	0	0.153288	0.284033	0.96932	0.818286	0.791236	0.403508	0.0135254	0	0.392236	0.0811524	0	0	0.664999	0.455355	0	0	0	0	0	0	0	0.00225423	0	0	0	0	0.270508	0.380965	0	0	0	0	0	0	0	0	0	0	0.0901693	0
OTU591223	0	0	0	0	0.00225423	0	0	0	0	0.254728	0.597372	1.60727	1.50808	0.949032	0.365186	0.0067627	0	0.545524	0.137508	0	0	0.7191	0.649219	0	0.00225423	0	0	0	0	0	0.00450846	0.00225423	0	0	0	0.329118	0.574829	0	0	0	0	0	0	0	0	0	0	0.0788981	0
OTU839200	0.00225423	0	0	0	0.00225423	0	0	0	0	1.56669	0	0.0608643	0.196118	0.0608643	0.256982	0	0.0135254	0.0067627	0.135254	1.43595	0.906201	0.480151	0	0.5861	1.03018	0.574829	1.80339	0	0.0135254	0.432813	0.466626	0	0.00225423	0	0	0.0901693	0.180339	0.193864	0.0067627	0.0541016	0.00450846	0	0	0	0.16005	0.029305	0.238949	0.205135	0.00450846
OTU712677	0	0	0	0	0	0	0.00225423	0.00225423	0.00225423	0	0	0.00450846	0.0135254	2.06939	2.25874	0.0631185	0	1.67715	0.940015	3.58198	2.46613	1.7583	2.05586	0.0067627	0	1.71322	0.268254	0.00225423	0.029305	0	0.00450846	0	0.00901693	0	0.00450846	0.0180339	2.40527	0	0.00225423	0.00450846	0.00450846	0.371948	0	0	0	0.00225423	0.00225423	0.00225423	0
OTU359984	0.0518473	0.108203	0.0450846	0	0.00225423	0.0270508	0.00225423	0.0518473	0.0067627	0.450846	0	0.572575	0.374203	0.254728	0.238949	0.322355	0.374203	0.272762	0.254728	0.182593	0	0.324609	0.0946778	0.105949	0.432813	0.178084	0.114966	0.0518473	0.146525	0.317847	0.64471	0.475643	0.200627	0.423796	0.229932	0.0067627	1.13839	0.30883	0.504948	0	0.845337	0.281779	0.315593	0.0405762	0.254728	0.493677	0.121729	0.119474	0.0991862
OTU262095	0.00225423	0	0	0	0.00225423	0	0	0.00450846	0	0.574829	0.207389	0.664999	0.800252	0.304321	0.903947	0.0157796	0.220915	0.662744	0.123983	0	0	1.06174	0.380965	0.827303	0.46888	0.628931	1.03018	0.133	0.148779	0.504948	0.692049	0.0157796	0.00225423	0.029305	0.581592	0.220915	0.534253	0.270508	0.0247966	0.169067	0.0112712	0.0608643	0.0563558	0.00901693	0.187101	0.0743897	0.0721354	0.238949	0.105949
OTU4379961	0.0067627	0.00225423	0	0	0.00450846	0	0.0450846	0.00225423	0	0.940015	0.453101	1.56444	0.978337	1.35254	0.493677	0.029305	0.0067627	0.881405	0.0834066	0.716846	0.254728	2.67803	0.741642	0.130745	0.00450846	0.746151	1.07527	0	0.00225423	0	0.00901693	0.0067627	0.0112712	0.0157796	0.297559	0.0180339	0.674015	0.00901693	0.00450846	0.196118	1.05273	0.822795	0	0	0.723609	0.385474	0	0.0180339	0
OTU135952	0.108203	0.259237	0.171322	5.34478	4.15455	0.0743897	0.0157796	0.0180339	0.825049	4.65499	4.7429	3.75104	4.26275	6.27127	6.37722	6.22619	3.74879	7.97322	4.28079	5.2749	4.37772	5.33126	7.28342	3.3047	3.93364	10.9488	11.1607	0.0135254	0.0563558	6.51248	7.90334	3.4332	3.5166	0.00901693	2.74565	6.97234	8.39025	13.167	3.47152	7.28342	10.383	5.98273	3.17396	2.04233	5.39212	6.63195	2.33989	3.9945	7.79739
OTU277143	0.108203	0.374203	0.423796	0.387728	0.696558	0.0495931	0.162305	0.0879151	0.746151	6.13151	4.2898	5.49807	3.81191	7.61029	5.03821	4.31235	6.22394	2.56757	1.1474	5.02919	3.38135	5.94892	3.58423	10.9759	7.47503	3.6992	4.50621	1.69744	2.70282	3.62255	4.71585	12.0331	14.4293	2.10771	2.73213	1.77859	3.45123	9.03722	3.17621	4.86689	3.15142	2.04008	13.5705	9.57598	3.23031	2.9846	8.4421	4.83984	5.74378
OTU1105860	0.529745	1.17896	0.838574	29.5169	23.4079	0.216406	0.0473389	0.119474	4.17258	22.2448	24.1609	24.3908	26.0702	30.8447	32.7089	42.4742	25.7681	40.0825	20.7141	33.2003	27.0823	27.9615	37.551	17.4365	20.8967	29.3524	29.6657	0.0563558	0.389982	26.0386	30.9619	19.0708	19.0753	0.0991862	21.4986	24.4607	26.3971	36.1646	13.4645	38.7119	35.1119	20.2069	16.794	10.6152	28.9894	36.2774	16.652	19.7809	21.4986
OTU437137	0.164559	0.0180339	0.00901693	0.252474	0.270508	0.114966	0.333626	0.11722	0.279525	0.401253	3.33176	2.23169	3.34303	0.89493	0.897184	1.94089	3.4084	4.22669	3.82994	3.91335	3.26638	1.24884	5.02468	1.51935	3.11309	4.38674	3.47377	0.0766439	0.30883	3.55042	3.20326	0.275016	1.50357	0.00225423	2.3151	4.1816	2.92825	0.16005	0.486914	2.87415	2.17083	2.52699	0.383219	0.00901693	0.739388	0.608643	0.286288	1.10908	1.18347
OTU1111294	0.00225423	0.00225423	0	0.00225423	0	0.0067627	0	0	0	0.0067627	3.73526	1.19474	0.671761	0.0901693	0.130745	0	0.0157796	0.214152	2.0784	0.432813	1.80564	0.00450846	0	0	0.00225423	0.0383219	0.00225423	0.0428304	0.0315593	0.286288	0.0541016	0	0	0	0.00225423	1.05498	0.710083	0.0157796	0	0.17583	0.0338135	0.380965	0	0	0	0	0	0.00225423	0
OTU363731	0.103695	0.0157796	0.0811524	0.121729	0.153288	0.0247966	0.00225423	0.0428304	2.19111	1.97696	1.37057	8.98537	20.6262	16.758	8.16483	0.178084	0.169067	17.3846	22.389	1.30295	2.9801	6.36595	3.53464	1.064	9.05976	10.2748	2.93501	0.0247966	0.315593	26.7577	20.9734	0.0157796	0.550033	0.0315593	35.2923	16.9811	21.573	0.0157796	0.236694	0.743897	1.74252	1.79437	0.683032	0.0180339	9.06652	13.4262	9.72701	14.8171	0.888168
OTU338754	0.105949	0.05861	0.103695	0.0856608	0.0450846	0.096932	0.0180339	0.0834066	0.0518473	0.480151	1.29844	1.73125	0.865625	0.522982	0.502694	1.10007	0.265999	0.209644	0.773202	1.36832	2.00176	3.21228	5.70997	0.151034	0.0405762	0.0428304	1.31196	0.971574	2.05135	2.92374	0.831812	0.256982	1.02793	0.284033	2.03783	1.6501	0.838574	0.0428304	0.383219	3.00715	0.209644	1.74478	0.157796	0.105949	0.0608643	0.383219	0.0698812	0.775456	0.00450846
OTU585914	0.144271	0.0743897	0.0946778	0.0879151	0.0766439	0.142017	0.0270508	0.0157796	0.0202881	0.180339	0.759676	0.360677	0.674015	0.0946778	0.110457	0.0766439	0.0112712	0.0541016	0.619914	0.153288	0.236694	0.164559	0.669507	0.029305	0.16005	0.263745	0.133	0.00225423	0.0563558	0.414779	0.119474	0.0270508	0.105949	0.0135254	0.119474	0.622168	1.03018	1.45849	2.18661	3.24835	2.81554	7.69595	4.11172	0.680778	6.25324	2.4774	2.82455	4.78348	4.95029
OTU552528	0.0180339	0.0180339	0.00225423	0.0247966	0.0202881	0.0202881	0	0.00450846	0.00901693	0.0135254	0.0495931	0.0270508	0.0450846	0.0067627	0.0112712	0.00450846	0.00225423	0.00450846	0.0450846	0.0135254	0.0225423	0.0270508	0.0495931	0.00225423	0.0157796	0.00901693	0.0135254	0.00450846	0.0135254	0.0180339	0.0067627	0.00450846	0.0157796	0.00225423	0.0180339	0.0360677	0.0721354	0.133	0.196118	0.347152	0.432813	0.568067	0.263745	0.0495931	0.46888	0.435067	0.396745	0.275016	0.304321
OTU465433	0.0631185	0.0270508	0.0383219	0.05861	0.0495931	0.0428304	0.0495931	0.0450846	0.0315593	0.0743897	0	0.0991862	0.096932	0.0247966	0.0383219	0.157796	0.0518473	0.0157796	0.00225423	0.0608643	0.0135254	0.0608643	0.0202881	0.0541016	0.00450846	0.0157796	0.137508	0.0788981	0.263745	0.0157796	0.0495931	0.05861	0.313338	0.029305	0.0541016	0.0180339	0.00450846	1.36156	5.12387	3.19876	5.49356	0.513965	2.52249	1.92962	1.11584	0.610897	7.59	1.12261	2.44133
OTU592160	0.00450846	0.00225423	0.00450846	0.137508	0.00450846	0.00225423	0.00225423	0	0	0.0518473	0.11722	0	0	0.211898	0.311084	0.728117	0.687541	0.0834066	0.126237	0	0.0135254	0.0405762	0.0270508	1.45398	0.83632	0.0067627	0.229932	1.47652	1.37959	0.0383219	0.286288	2.128	1.4382	0.0541016	0.11722	0.0112712	0.00450846	1.064	0.624422	0.0495931	0.626677	0.482406	1.40439	1.53513	0.54327	0.261491	0.678524	0.46888	0.247966
OTU557	0.0067627	0.0157796	0.0067627	0.00450846	0.00901693	0.0338135	0	0.0135254	0.00901693	0.0202881	0.00225423	0	0	0	0.00225423	0.00901693	0.00901693	0	0	0	0.00225423	0.00225423	0.00225423	0.0157796	0.00225423	0	0.00225423	0.0405762	0.0247966	0	0.00225423	0.0067627	0.0428304	0.0541016	0.00450846	0	0	0.232186	1.68166	0.238949	0.200627	0.0901693	0.218661	0.254728	0.0450846	0.0991862	0.613151	0.218661	1.34127
OTU338796	0.05861	0.108203	0.205135	0.0270508	0.0225423	0.502694	0.155542	0.187101	0.153288	0.610897	0	0.0225423	0.0811524	0.0067627	0.0135254	1.13388	0.838574	0.00225423	0.00225423	0.0067627	0.0135254	0.126237	0.0180339	0.320101	0.148779	0.00450846	0.0879151	1.4923	1.08879	0.05861	0.128491	0.692049	0.356169	0.951286	0.164559	0.0225423	0	0.0946778	1.69969	0.184847	0.105949	0.0653727	0.137508	2.30833	0.202881	0.347152	1.64334	1.13839	1.09781
OTU359809	0.0518473	0	0	0.998625	0.41027	0.00450846	0.00450846	0.272762	0.23444	0	0	0	0	0	0	0	0	0.0157796	0.0450846	0.0653727	0.0991862	1.33451	0.0225423	0	0	0.0856608	0.105949	0	0.00225423	0	0.00901693	0	0.0067627	0.0180339	0.00901693	0.0788981	0.0991862	0	0.148779	0.108203	0.256982	0.182593	1.60952	0.0135254	2.96882	0.70332	0.333626	1.21954	0.396745
OTU308451	0	0.00225423	0	0.0270508	0.0202881	0	0	0	0.00225423	0.315593	0.394491	0.0067627	0.0067627	0	0	0.371948	0.324609	0.0135254	0.741642	0	0.0112712	0	0.00901693	0.541016	0.19161	0.0112712	0.10144	0.982845	0.304321	0	0.0180339	0.721354	0.421541	0	0.0202881	0.259237	0.281779	0.0631185	0.867879	0.356169	0.0788981	0.331372	0.0383219	0.392236	0.36744	0.396745	0.608643	0.507202	0.371948
OTU1107027	0.114966	0.114966	0.0834066	0.16005	0.692049	0.0495931	0.678524	0.110457	0.290796	0.119474	0.029305	0.0247966	0.0135254	0.0067627	0.0112712	0.137508	0.241203	0.0518473	0.0135254	0.0180339	0.0225423	0.0811524	0.0428304	0.714592	0.0901693	0.029305	0.229932	2.01754	2.1032	0.0225423	0.0405762	1.81917	0.151034	0.728117	0.254728	0.0225423	0.0202881	0.130745	0.0495931	0.0067627	0.0067627	0.00450846	0.0157796	0.0608643	0.0247966	0.00450846	0.0135254	0.0518473	0.0225423
OTU425	0	0.00225423	0	0.0180339	0.133	0	0.00901693	0.0157796	0.0495931	0	0	0	0	0	0	0	0	0	0	0	0.0338135	0	0	0.0112712	0.00450846	0	0	4.28304	5.64009	0	0	1.11134	0.79349	4.99538	0.277271	0	0	0	0.0247966	0.0067627	0.00225423	0.00225423	0	0.344898	0	0.00225423	0	0.0067627	0.00450846
OTU356590	0.119474	0.0112712	0.0067627	0.00225423	0.00450846	0.243457	0.0067627	0.00450846	0.0067627	0	0	0	0	0	0	0	0	0	0	0	0	0	0	0.00225423	0	0	0	0.00225423	0	0	0	0.00225423	0.00225423	0.00225423	0	0	0	0	0.0225423	0	0.00225423	0	0	0.00225423	0	0	0	0	0
OTU578857	0.0112712	0.171322	0.0811524	0.0315593	0.0270508	0.0698812	0.0360677	0.0631185	0.0541016	0.0360677	0.0180339	0.0383219	0.0315593	0.0225423	0.0135254	0.0563558	0.184847	0.0112712	0.0112712	0.0631185	0.0157796	0.103695	0.096932	0.83632	0.0946778	0.029305	0.196118	0.295304	0.142017	0.067627	0.0631185	0.712337	0.843083	0.374203	0.067627	0.0180339	0.0135254	0.0743897	0.180339	0.0180339	0.0338135	0.0157796	0.595117	2.17308	0.0157796	0.0405762	0.119474	0.0743897	0.218661
OTU407963	0.0631185	0.0518473	0.164559	0.0270508	0.0405762	0.25022	0.105949	0.0698812	0.119474	0.0270508	0	0	0	0	0	0	0.36744	0	0	0	0.0067627	0	0	0.417033	0.0270508	0	0.05861	0.579338	0.511711	0	0.00225423	0.462118	0.30883	1.65461	0.0180339	0.00225423	0	0.00225423	0.0112712	0	0	0	0.0225423	0.631185	0.00225423	0	0	0.0067627	0
OTU98	0.029305	0.169067	0.121729	0.408016	0.05861	0.0067627	0.450846	11.3613	3.82543	2.50896	0.00450846	0	0.00901693	0.0631185	0.0135254	0.428304	4.01028	0.0360677	0.00225423	0.00450846	0.00450846	0.286288	0.0698812	3.34979	1.21278	0.0270508	0.0743897	1.41566	2.41428	0.788981	1.23983	2.77271	2.86964	12.2022	1.96569	0.0247966	0	10.7865	2.52925	0.00225423	0.0135254	0.0112712	21.3453	7.27441	0.324609	0.19161	1.71096	1.52386	2.4233
[truncated: 1 more columns]
