# Supplementary material for: Changes in dietary fiber intake in mice reveal associations between colonic mucin O-glycosylation and specific gut bacteria
Source: Gut Microbes. 2020 Sep 29;12(1):1802209. doi: 10.1080/19490976.2020.1802209 (PMC7781582; doi:10.1080/19490976.2020.1802209)
Supplement: Supplemental Material [file KGMI_A_1802209_SM5248.zip › Supplementary information/Table S4.xlsx]

## Sheet: Table S4
Table S4 Concentration of acetate, butyrate and propionate in each treatment at week 17, 23 and 32. Measurements per mouse in each dietary group are provided.
Acetate (mmol/L/g)
	NC									HFD
Week 17	131.568	118.339	87.7674	145.419	172.064	203.207	144.458	214.92	166.18	105.828	69.1391	22.2353	0	40.4169	21.5529	49.9895	39.7587	71.6805	81.516	47.8602	41.9656	62.1405	55.0873	35.9767	107.647	41.6709	0	51.8519	36.4875	53.6894	38.1835	51.7477	69.5749	63.7779	75.2082	55.4566	59.5503	43.323	72.132	64.7669	47.6028	75.8085	64.2851	51.5431	44.0444	55.6799	50.7609	63.7623	52.3138
Week 23	105.357	193.649	216.305	149.532	123.486	95.9381	183.386	138.464	170.113	30.6607	84.246	0	38.9174	22.7151	28.7187	37.1335	20.7675	0	43.0438	42.018	0	13.4069	36.1563
Week 32	96.9832	150.215	160.999	212.808	234.076	73.6528	88.8145	195.905	258.975	63.4281	262.963	66.3466	65.4828	84.933	124.486	129.763	125.163	16.8647	97.2824	58.7175	23.0438	61.6703	93.0585
Propionate (mmol/L/g)
										HFD
Week 17	26.2823	22.1231	13.428	17.8283	19.0112	24.3623	19.3473	27.5657	20.5507	16.6969	6.31096	4.22931	0	7.28594	5.51615	11.916	5.93794	14.0385	15.123	9.56615	5.07484	9.52264	6.39692	7.83319	21.1517	6.39678	0	13.2811	6.56531	5.90028	6.48118	8.52072	14.8796	13.9175	16.579	8.72916	15.5279	8.15892	10.0896	12.3221	7.78258	17.601	10.49	6.57375	6.85821	11.172	7.96349	11.6339	10.21
Week 23	18.2389	19.4892	19.8474	18.9124	21.0544	18.3625	29.4402	17.6136	21.5623	3.61914	15.8472	0	9.51461	5.03229	4.93836	6.78776	3.9377	0	12.183	5.70587	0	2.89785	6.23157
Week 32	22.7824	28.6312	28.9215	46.0663	20.0083	15.7619	16.7433	31.8669	37.0383	6.40874	32.6044	8.04873	8.47864	16.0785	19.0615	13.6067	16.6398	3.69787	22.1146	11.3626	8.72981	9.2098	17.1871
Butyrate (mmol/L/g)
										HFD
Week 17	28.3537	11.1328	3.67388	7.04793	16.9104	21.1803	9.07349	15.55	7.41418	3.56211	0.235903	0.484866	0	1.00947	0.882611	1.64419	0.524587	4.72569	0.622918	0.969474	0.553269	1.92723	0.648691	0.549849	12.0201	6.1733	0	1.02429	0.42437	0.310191	2.33697	0.831171	4.22353	2.6823	1.26853	0.580207	1.06344	0.70235	1.54002	0.636121	0.732552	7.46031	0.679838	0.668848	1.32377	3.06434	3.52155	0.300464	0.676235
Week 23	11.2955	11.2728	25.5818	4.35154	11.9243	5.02292	24.512	5.45772	9.92828	0.910699	10.391	0	3.55241	0.96443	0.201526	1.03811	0.808437	0	2.93017	0.76164	0	0.9314	6.00647
Week 32	13.6294	20.4241	26.4029	19.0843	7.21528	4.39048	6.9063	22.9589	31.8487	0.271044	5.73704	0.275383	0.259428	0.313278	0.193648	0.516828	0.950435	1.3631	3.69912	1.45629	10.6193	0.784925	4.46349
[truncated: 2 more columns]
