# Supplementary material for: Changes in dietary fiber intake in mice reveal associations between colonic mucin O-glycosylation and specific gut bacteria
Source: Gut Microbes. 2020 Sep 29;12(1):1802209. doi: 10.1080/19490976.2020.1802209 (PMC7781582; doi:10.1080/19490976.2020.1802209)
Supplement: Supplemental Material [file KGMI_A_1802209_SM5248.zip › Supplementary information/Table S5.xlsx]

## Sheet: Table S5
Table S5 The Pearson correlation coefficient (R) of pair-wise correlation comparisons between the relative abundance of gut bacteria and short chain fatty acids.
OTUID	SCFA	Pearson correlation	P value	Kingdom	Phylum	Class	Order	Family	Genus	Species
Acetate
OTU997439	Acetate	0.630565	1.29398e-05	Bacteria	Actinobacteria	Actinobacteria	Bifidobacteriales	Bifidobacteriaceae	Bifidobacterium
OTU278912	Acetate	0.5939	5.34757e-05	Bacteria	Bacteroidetes	Bacteroidia	Bacteroidales	S24-7
OTU826727	Acetate	0.549667	0.000239025	Bacteria	Firmicutes	Clostridia	Clostridiales
OTU442846	Acetate	0.542128	0.000302269	Bacteria	Bacteroidetes	Bacteroidia	Bacteroidales	S24-7
OTU1106101	Acetate	0.509118	0.000793777	Bacteria	Bacteroidetes	Bacteroidia	Bacteroidales	S24-7
OTU15	Acetate	0.498985	0.00104743	Bacteria	Firmicutes	Clostridia	Clostridiales
OTU419	Acetate	0.486009	0.00147585	Bacteria	Bacteroidetes	Bacteroidia	Bacteroidales	S24-7
OTU432904	Acetate	0.478965	0.001768	Bacteria	Bacteroidetes	Bacteroidia	Bacteroidales	Prevotellaceae	Prevotella
OTU267368	Acetate	0.475377	0.00193557	Bacteria	Firmicutes	Clostridia	Clostridiales
OTU430194	Acetate	0.460354	0.00279869	Bacteria	Bacteroidetes	Bacteroidia	Bacteroidales	S24-7
OTU383971	Acetate	0.457783	0.00297611	Bacteria	Firmicutes	Clostridia	Clostridiales	Lachnospiraceae	[Ruminococcus]	gnavus
OTU405	Acetate	0.453945	0.0032593	Bacteria	Firmicutes	Bacilli	Turicibacterales	Turicibacteraceae	Turicibacter
OTU348336	Acetate	0.441102	0.00438536	Bacteria	Firmicutes	Clostridia	Clostridiales
OTU838200	Acetate	0.43463	0.00507134	Bacteria	Firmicutes	Clostridia	Clostridiales	Lachnospiraceae
OTU460611	Acetate	0.415371	0.00769072	Bacteria	Firmicutes	Clostridia	Clostridiales
OTU453405	Acetate	0.409257	0.00873505	Bacteria	Firmicutes	Clostridia	Clostridiales
OTU453896	Acetate	0.404869	0.00955758	Bacteria	Bacteroidetes	Bacteroidia	Bacteroidales	S24-7
OTU465480	Acetate	0.400941	0.0103492	Bacteria	Bacteroidetes	Bacteroidia	Bacteroidales	S24-7
OTU356657	Acetate	0.399917	0.0105645	Bacteria	Firmicutes	Clostridia	Clostridiales	Lachnospiraceae
OTU520931	Acetate	0.39902	0.0107564	Bacteria	Firmicutes	Clostridia	Clostridiales	Ruminococcaceae	Oscillospira
OTU331772	Acetate	0.383526	0.0145679	Bacteria	Bacteroidetes	Bacteroidia	Bacteroidales	S24-7
OTU348038	Acetate	0.363143	0.0212711	Bacteria	Bacteroidetes	Bacteroidia	Bacteroidales	S24-7
OTU346870	Acetate	0.36267	0.0214532	Bacteria	Bacteroidetes	Bacteroidia	Bacteroidales	S24-7
OTU4378740	Acetate	0.335871	0.0341021	Bacteria	Bacteroidetes	Bacteroidia	Bacteroidales	Prevotellaceae	Prevotella
OTU431	Acetate	0.325227	0.0405861	Bacteria	Bacteroidetes	Bacteroidia	Bacteroidales	[Paraprevotellaceae]	[Prevotella]
OTU504	Acetate	0.312751	0.0494265	Bacteria	Firmicutes	Clostridia	Clostridiales	Lachnospiraceae
OTU1684221	Acetate	0.308747	0.0525724	Bacteria	Proteobacteria	Deltaproteobacteria	Desulfovibrionales	Desulfovibrionaceae	Desulfovibrio
OTU400599	Acetate	-0.322306	0.0425308	Bacteria	Firmicutes	Clostridia	Clostridiales
OTU359984	Acetate	-0.345571	0.0289577	Bacteria	Firmicutes	Clostridia	Clostridiales	Ruminococcaceae
OTU262095	Acetate	-0.348285	0.0276394	Bacteria	Firmicutes	Erysipelotrichi	Erysipelotrichales	Erysipelotrichaceae
OTU363731	Acetate	-0.456482	0.00306962	Bacteria	Verrucomicrobia	Verrucomicrobiae	Verrucomicrobiales	Verrucomicrobiaceae	Akkermansia	muciniphila
Butyrate
OTU267368	Butyrate	0.737773	0	Bacteria	Firmicutes	Clostridia	Clostridiales
OTU838200	Butyrate	0.711251	0	Bacteria	Firmicutes	Clostridia	Clostridiales	Lachnospiraceae
OTU383971	Butyrate	0.701811	0	Bacteria	Firmicutes	Clostridia	Clostridiales	Lachnospiraceae	[Ruminococcus]	gnavus
OTU348336	Butyrate	0.694666	0	Bacteria	Firmicutes	Clostridia	Clostridiales
OTU432904	Butyrate	0.664029	0	Bacteria	Bacteroidetes	Bacteroidia	Bacteroidales	Prevotellaceae	Prevotella
OTU442846	Butyrate	0.659437	0	Bacteria	Bacteroidetes	Bacteroidia	Bacteroidales	S24-7
OTU520931	Butyrate	0.646371	0	Bacteria	Firmicutes	Clostridia	Clostridiales	Ruminococcaceae	Oscillospira
OTU1684221	Butyrate	0.637239	0	Bacteria	Proteobacteria	Deltaproteobacteria	Desulfovibrionales	Desulfovibrionaceae	Desulfovibrio
OTU278912	Butyrate	0.63644	0	Bacteria	Bacteroidetes	Bacteroidia	Bacteroidales	S24-7
OTU4378740	Butyrate	0.621488	0	Bacteria	Bacteroidetes	Bacteroidia	Bacteroidales	Prevotellaceae	Prevotella
OTU460611	Butyrate	0.591892	0	Bacteria	Firmicutes	Clostridia	Clostridiales
OTU430194	Butyrate	0.588539	0	Bacteria	Bacteroidetes	Bacteroidia	Bacteroidales	S24-7
OTU465480	Butyrate	0.566783	0	Bacteria	Bacteroidetes	Bacteroidia	Bacteroidales	S24-7
OTU355746	Butyrate	0.561064	0	Bacteria	Bacteroidetes	Bacteroidia	Bacteroidales	S24-7
OTU504	Butyrate	0.523639	0	Bacteria	Firmicutes	Clostridia	Clostridiales	Lachnospiraceae
OTU453405	Butyrate	0.521823	0	Bacteria	Firmicutes	Clostridia	Clostridiales
OTU997439	Butyrate	0.509153	0	Bacteria	Actinobacteria	Actinobacteria	Bifidobacteriales	Bifidobacteriaceae	Bifidobacterium
OTU4481506	Butyrate	0.499316	0	Bacteria	Bacteroidetes	Bacteroidia	Bacteroidales	S24-7
OTU463233	Butyrate	0.490975	0	Bacteria	Bacteroidetes	Bacteroidia	Bacteroidales	S24-7
OTU1106101	Butyrate	0.490625	0	Bacteria	Bacteroidetes	Bacteroidia	Bacteroidales	S24-7
OTU453896	Butyrate	0.488153	0	Bacteria	Bacteroidetes	Bacteroidia	Bacteroidales	S24-7
OTU348038	Butyrate	0.475474	0	Bacteria	Bacteroidetes	Bacteroidia	Bacteroidales	S24-7
OTU826727	Butyrate	0.470318	0	Bacteria	Firmicutes	Clostridia	Clostridiales
OTU348821	Butyrate	0.467325	0	Bacteria	Bacteroidetes	Bacteroidia	Bacteroidales	S24-7
OTU315430	Butyrate	0.448138	0	Bacteria	Bacteroidetes	Bacteroidia	Bacteroidales	S24-7
OTU331772	Butyrate	0.434004	0.01	Bacteria	Bacteroidetes	Bacteroidia	Bacteroidales	S24-7
OTU405	Butyrate	0.429877	0.01	Bacteria	Firmicutes	Bacilli	Turicibacterales	Turicibacteraceae	Turicibacter
OTU346870	Butyrate	0.425601	0.01	Bacteria	Bacteroidetes	Bacteroidia	Bacteroidales	S24-7
OTU270984	Butyrate	0.410963	0.01	Bacteria	Bacteroidetes	Bacteroidia	Bacteroidales	S24-7
OTU431	Butyrate	0.408169	0.01	Bacteria	Bacteroidetes	Bacteroidia	Bacteroidales	[Paraprevotellaceae]	[Prevotella]
OTU323829	Butyrate	0.397655	0.01	Bacteria	Firmicutes	Clostridia	Clostridiales	Lachnospiraceae
OTU356012	Butyrate	0.394545	0.01	Bacteria	Firmicutes	Clostridia	Clostridiales
OTU372368	Butyrate	0.388427	0.01	Bacteria	Bacteroidetes	Bacteroidia	Bacteroidales	S24-7
OTU187768	Butyrate	0.376719	0.02	Bacteria	Firmicutes	Clostridia	Clostridiales
OTU356657	Butyrate	0.363898	0.02	Bacteria	Firmicutes	Clostridia	Clostridiales	Lachnospiraceae
OTU419	Butyrate	0.358001	0.02	Bacteria	Bacteroidetes	Bacteroidia	Bacteroidales	S24-7
OTU353073	Butyrate	0.342856	0.03	Bacteria	Bacteroidetes	Bacteroidia	Bacteroidales	S24-7
OTU264325	Butyrate	-0.32885	0.04	Bacteria	Bacteroidetes	Bacteroidia	Bacteroidales	Rikenellaceae
OTU359984	Butyrate	-0.377322	0.02	Bacteria	Firmicutes	Clostridia	Clostridiales	Ruminococcaceae
OTU262095	Butyrate	-0.383939	0.01	Bacteria	Firmicutes	Erysipelotrichi	Erysipelotrichales	Erysipelotrichaceae
OTU277143	Butyrate	-0.411249	0.01	Bacteria	Firmicutes	Erysipelotrichi	Erysipelotrichales	Erysipelotrichaceae	Allobaculum
OTU400599	Butyrate	-0.419911	0.01	Bacteria	Firmicutes	Clostridia	Clostridiales
OTU461524	Butyrate	-0.473152	0	Bacteria	Actinobacteria	Coriobacteriia	Coriobacteriales	Coriobacteriaceae
Propionate
OTU552528	Propionate	0.457618	0.00298784	Bacteria	Bacteroidetes	Bacteroidia	Bacteroidales	Porphyromonadaceae	Parabacteroides	distasonis
OTU278912	Propionate	0.453793	0.00327101	Bacteria	Bacteroidetes	Bacteroidia	Bacteroidales	S24-7
OTU578016	Propionate	0.449569	0.00361072	Bacteria	Bacteroidetes	Bacteroidia	Bacteroidales	Porphyromonadaceae	Parabacteroides	distasonis
OTU442846	Propionate	0.436737	0.00483845	Bacteria	Bacteroidetes	Bacteroidia	Bacteroidales	S24-7
OTU276149	Propionate	0.392749	0.0121818	Bacteria	Bacteroidetes	Bacteroidia	Bacteroidales	Porphyromonadaceae	Parabacteroides
OTU432904	Propionate	0.390853	0.012643	Bacteria	Bacteroidetes	Bacteroidia	Bacteroidales	Prevotellaceae	Prevotella
OTU419	Propionate	0.387368	0.0135297	Bacteria	Bacteroidetes	Bacteroidia	Bacteroidales	S24-7
OTU585914	Propionate	0.387203	0.0135731	Bacteria	Bacteroidetes	Bacteroidia	Bacteroidales	Porphyromonadaceae	Parabacteroides	distasonis
OTU997439	Propionate	0.379227	0.0158087	Bacteria	Actinobacteria	Actinobacteria	Bifidobacteriales	Bifidobacteriaceae	Bifidobacterium
OTU465433	Propionate	0.375636	0.0169126	Bacteria	Bacteroidetes	Bacteroidia	Bacteroidales	Rikenellaceae
OTU267368	Propionate	0.369978	0.0187828	Bacteria	Firmicutes	Clostridia	Clostridiales
OTU430194	Propionate	0.350669	0.0265227	Bacteria	Bacteroidetes	Bacteroidia	Bacteroidales	S24-7
OTU431	Propionate	0.345199	0.0291425	Bacteria	Bacteroidetes	Bacteroidia	Bacteroidales	[Paraprevotellaceae]	[Prevotella]
OTU383971	Propionate	0.333989	0.0351822	Bacteria	Firmicutes	Clostridia	Clostridiales	Lachnospiraceae	[Ruminococcus]	gnavus
OTU838200	Propionate	0.3319	0.0364136	Bacteria	Firmicutes	Clostridia	Clostridiales	Lachnospiraceae
OTU826727	Propionate	0.32485	0.040833	Bacteria	Firmicutes	Clostridia	Clostridiales
OTU348336	Propionate	0.310948	0.0508239	Bacteria	Firmicutes	Clostridia	Clostridiales
OTU363731	Propionate	-0.331396	0.0367165	Bacteria	Verrucomicrobia	Verrucomicrobiae	Verrucomicrobiales	Verrucomicrobiaceae	Akkermansia	muciniphila
OTU400599	Propionate	-0.355644	0.0243122	Bacteria	Firmicutes	Clostridia	Clostridiales
OTU262095	Propionate	-0.37262	0.0178891	Bacteria	Firmicutes	Erysipelotrichi	Erysipelotrichales	Erysipelotrichaceae
OTU264325	Propionate	-0.382854	0.0147564	Bacteria	Bacteroidetes	Bacteroidia	Bacteroidales	Rikenellaceae
Only significant correlations are shown (P < 0.05).
