# Supplementary material for: Changes in dietary fiber intake in mice reveal associations between colonic mucin O-glycosylation and specific gut bacteria
Source: Gut Microbes. 2020 Sep 29;12(1):1802209. doi: 10.1080/19490976.2020.1802209 (PMC7781582; doi:10.1080/19490976.2020.1802209)
Supplement: Supplemental Material [file KGMI_A_1802209_SM5248.zip › Supplementary information/Table S7.xlsx]

## Sheet: Table S7
Table S7 The Pearson correlation coefficient (R) of pair-wise correlation comparisons between the relative abundance of gut bacteria and colonic glycans. Only significant correlations are shown (p < 0.05).
Node 1	Node 2	Kingdom	Phylum	Class	Order	Family	Genus	Species	Correlation	p value
2F	OTU997439	Bacteria	Actinobacteria	Actinobacteria	Bifidobacteriales	Bifidobacteriaceae	Bifidobacterium		0.371498	0.02
F	OTU997439	Bacteria	Actinobacteria	Actinobacteria	Bifidobacteriales	Bifidobacteriaceae	Bifidobacterium		-0.358582	0.02
N	OTU997439	Bacteria	Actinobacteria	Actinobacteria	Bifidobacteriales	Bifidobacteriaceae	Bifidobacterium		0.391378	0.01
NC	OTU997439	Bacteria	Actinobacteria	Actinobacteria	Bifidobacteriales	Bifidobacteriaceae	Bifidobacterium		0.67612	0
2N	OTU461524	Bacteria	Actinobacteria	Coriobacteriia	Coriobacteriales	Coriobacteriaceae			-0.321954	0.04
HF	OTU461524	Bacteria	Actinobacteria	Coriobacteriia	Coriobacteriales	Coriobacteriaceae			0.406374	0.01
NC	OTU461524	Bacteria	Actinobacteria	Coriobacteriia	Coriobacteriales	Coriobacteriaceae			-0.664638	0
2F	OTU431	Bacteria	Bacteroidetes	Bacteroidia	Bacteroidales	[Paraprevotellaceae]	[Prevotella]		0.399336	0.01
F	OTU431	Bacteria	Bacteroidetes	Bacteroidia	Bacteroidales	[Paraprevotellaceae]	[Prevotella]		-0.38312	0.01
HF_NK	OTU431	Bacteria	Bacteroidetes	Bacteroidia	Bacteroidales	[Paraprevotellaceae]	[Prevotella]		-0.376172	0.02
NC	OTU431	Bacteria	Bacteroidetes	Bacteroidia	Bacteroidales	[Paraprevotellaceae]	[Prevotella]		0.747634	0
SN	OTU431	Bacteria	Bacteroidetes	Bacteroidia	Bacteroidales	[Paraprevotellaceae]	[Prevotella]		0.388533	0.01
HF	OTU338754	Bacteria	Bacteroidetes	Bacteroidia	Bacteroidales	Bacteroidaceae	Bacteroides		0.331456	0.04
NC	OTU338754	Bacteria	Bacteroidetes	Bacteroidia	Bacteroidales	Bacteroidaceae	Bacteroides		-0.344816	0.03
HF	OTU560336	Bacteria	Bacteroidetes	Bacteroidia	Bacteroidales	Bacteroidaceae	Bacteroides		0.501431	0
HF_BF	OTU560336	Bacteria	Bacteroidetes	Bacteroidia	Bacteroidales	Bacteroidaceae	Bacteroides		-0.345426	0.03
N	OTU560336	Bacteria	Bacteroidetes	Bacteroidia	Bacteroidales	Bacteroidaceae	Bacteroides		0.314668	0.05
NC	OTU560336	Bacteria	Bacteroidetes	Bacteroidia	Bacteroidales	Bacteroidaceae	Bacteroides		-0.365568	0.02
GS	OTU560336	Bacteria	Bacteroidetes	Bacteroidia	Bacteroidales	Bacteroidaceae	Bacteroides		-0.365386	0.02
HF	OTU583117	Bacteria	Bacteroidetes	Bacteroidia	Bacteroidales	Bacteroidaceae	Bacteroides	acidifaciens	0.571647	0
NC	OTU583117	Bacteria	Bacteroidetes	Bacteroidia	Bacteroidales	Bacteroidaceae	Bacteroides	acidifaciens	-0.487957	0
HF	OTU589277	Bacteria	Bacteroidetes	Bacteroidia	Bacteroidales	Bacteroidaceae	Bacteroides		0.438901	0
N	OTU589277	Bacteria	Bacteroidetes	Bacteroidia	Bacteroidales	Bacteroidaceae	Bacteroides		0.323583	0.04
NC	OTU589277	Bacteria	Bacteroidetes	Bacteroidia	Bacteroidales	Bacteroidaceae	Bacteroides		-0.331978	0.04
GS	OTU589277	Bacteria	Bacteroidetes	Bacteroidia	Bacteroidales	Bacteroidaceae	Bacteroides		-0.374089	0.02
2F	OTU276149	Bacteria	Bacteroidetes	Bacteroidia	Bacteroidales	Porphyromonadaceae	Parabacteroides		-0.390968	0.01
F	OTU276149	Bacteria	Bacteroidetes	Bacteroidia	Bacteroidales	Porphyromonadaceae	Parabacteroides		0.309923	0.05
HF_BF	OTU276149	Bacteria	Bacteroidetes	Bacteroidia	Bacteroidales	Porphyromonadaceae	Parabacteroides		0.706335	0
SN	OTU276149	Bacteria	Bacteroidetes	Bacteroidia	Bacteroidales	Porphyromonadaceae	Parabacteroides		-0.336221	0.03
2F	OTU552528	Bacteria	Bacteroidetes	Bacteroidia	Bacteroidales	Porphyromonadaceae	Parabacteroides	distasonis	-0.461592	0
F	OTU552528	Bacteria	Bacteroidetes	Bacteroidia	Bacteroidales	Porphyromonadaceae	Parabacteroides	distasonis	0.352733	0.03
HF	OTU552528	Bacteria	Bacteroidetes	Bacteroidia	Bacteroidales	Porphyromonadaceae	Parabacteroides	distasonis	-0.329936	0.04
HF_BF	OTU552528	Bacteria	Bacteroidetes	Bacteroidia	Bacteroidales	Porphyromonadaceae	Parabacteroides	distasonis	0.886809	0
HF_NK	OTU552528	Bacteria	Bacteroidetes	Bacteroidia	Bacteroidales	Porphyromonadaceae	Parabacteroides	distasonis	-0.312224	0.05
N	OTU552528	Bacteria	Bacteroidetes	Bacteroidia	Bacteroidales	Porphyromonadaceae	Parabacteroides	distasonis	-0.353447	0.03
SN	OTU552528	Bacteria	Bacteroidetes	Bacteroidia	Bacteroidales	Porphyromonadaceae	Parabacteroides	distasonis	-0.409437	0.01
2F	OTU578016	Bacteria	Bacteroidetes	Bacteroidia	Bacteroidales	Porphyromonadaceae	Parabacteroides	distasonis	-0.464885	0
F	OTU578016	Bacteria	Bacteroidetes	Bacteroidia	Bacteroidales	Porphyromonadaceae	Parabacteroides	distasonis	0.43211	0.01
HF	OTU578016	Bacteria	Bacteroidetes	Bacteroidia	Bacteroidales	Porphyromonadaceae	Parabacteroides	distasonis	-0.322125	0.04
HF_BF	OTU578016	Bacteria	Bacteroidetes	Bacteroidia	Bacteroidales	Porphyromonadaceae	Parabacteroides	distasonis	0.882498	0
N	OTU578016	Bacteria	Bacteroidetes	Bacteroidia	Bacteroidales	Porphyromonadaceae	Parabacteroides	distasonis	-0.355319	0.02
SN	OTU578016	Bacteria	Bacteroidetes	Bacteroidia	Bacteroidales	Porphyromonadaceae	Parabacteroides	distasonis	-0.412718	0.01
2F	OTU585914	Bacteria	Bacteroidetes	Bacteroidia	Bacteroidales	Porphyromonadaceae	Parabacteroides	distasonis	-0.456995	0
HF	OTU585914	Bacteria	Bacteroidetes	Bacteroidia	Bacteroidales	Porphyromonadaceae	Parabacteroides	distasonis	-0.312482	0.05
HF_BF	OTU585914	Bacteria	Bacteroidetes	Bacteroidia	Bacteroidales	Porphyromonadaceae	Parabacteroides	distasonis	0.852514	0
N	OTU585914	Bacteria	Bacteroidetes	Bacteroidia	Bacteroidales	Porphyromonadaceae	Parabacteroides	distasonis	-0.352059	0.03
SN	OTU585914	Bacteria	Bacteroidetes	Bacteroidia	Bacteroidales	Porphyromonadaceae	Parabacteroides	distasonis	-0.386934	0.01
2F	OTU432904	Bacteria	Bacteroidetes	Bacteroidia	Bacteroidales	Prevotellaceae	Prevotella		0.376412	0.02
F	OTU432904	Bacteria	Bacteroidetes	Bacteroidia	Bacteroidales	Prevotellaceae	Prevotella		-0.341659	0.03
N	OTU432904	Bacteria	Bacteroidetes	Bacteroidia	Bacteroidales	Prevotellaceae	Prevotella		0.533106	0
NC	OTU432904	Bacteria	Bacteroidetes	Bacteroidia	Bacteroidales	Prevotellaceae	Prevotella		0.91033	0
2F	OTU4378740	Bacteria	Bacteroidetes	Bacteroidia	Bacteroidales	Prevotellaceae	Prevotella		0.311974	0.05
N	OTU4378740	Bacteria	Bacteroidetes	Bacteroidia	Bacteroidales	Prevotellaceae	Prevotella		0.417541	0.01
NC	OTU4378740	Bacteria	Bacteroidetes	Bacteroidia	Bacteroidales	Prevotellaceae	Prevotella		0.859984	0
SN	OTU4378740	Bacteria	Bacteroidetes	Bacteroidia	Bacteroidales	Prevotellaceae	Prevotella		0.344899	0.03
2N	OTU264325	Bacteria	Bacteroidetes	Bacteroidia	Bacteroidales	Rikenellaceae			0.415224	0.01
HF_NK	OTU264325	Bacteria	Bacteroidetes	Bacteroidia	Bacteroidales	Rikenellaceae			0.474384	0
2F	OTU465433	Bacteria	Bacteroidetes	Bacteroidia	Bacteroidales	Rikenellaceae			-0.405531	0.01
HF_BF	OTU465433	Bacteria	Bacteroidetes	Bacteroidia	Bacteroidales	Rikenellaceae			0.786406	0
N	OTU465433	Bacteria	Bacteroidetes	Bacteroidia	Bacteroidales	Rikenellaceae			-0.329352	0.04
SN	OTU465433	Bacteria	Bacteroidetes	Bacteroidia	Bacteroidales	Rikenellaceae			-0.379008	0.02
F	OTU1106101	Bacteria	Bacteroidetes	Bacteroidia	Bacteroidales	S24-7			-0.366352	0.02
N	OTU1106101	Bacteria	Bacteroidetes	Bacteroidia	Bacteroidales	S24-7			0.346802	0.03
NC	OTU1106101	Bacteria	Bacteroidetes	Bacteroidia	Bacteroidales	S24-7			0.631292	0
FN	OTU208409	Bacteria	Bacteroidetes	Bacteroidia	Bacteroidales	S24-7			0.394802	0.01
NC	OTU208409	Bacteria	Bacteroidetes	Bacteroidia	Bacteroidales	S24-7			0.341591	0.03
NC	OTU216524	Bacteria	Bacteroidetes	Bacteroidia	Bacteroidales	S24-7			0.598786	0
NC	OTU264734	Bacteria	Bacteroidetes	Bacteroidia	Bacteroidales	S24-7			-0.336055	0.03
NC	OTU270984	Bacteria	Bacteroidetes	Bacteroidia	Bacteroidales	S24-7			0.627057	0
2F	OTU278912	Bacteria	Bacteroidetes	Bacteroidia	Bacteroidales	S24-7			0.376248	0.02
F	OTU278912	Bacteria	Bacteroidetes	Bacteroidia	Bacteroidales	S24-7			-0.313133	0.05
N	OTU278912	Bacteria	Bacteroidetes	Bacteroidia	Bacteroidales	S24-7			0.410909	0.01
NC	OTU278912	Bacteria	Bacteroidetes	Bacteroidia	Bacteroidales	S24-7			0.73295	0
2F	OTU315430	Bacteria	Bacteroidetes	Bacteroidia	Bacteroidales	S24-7			0.449391	0
F	OTU315430	Bacteria	Bacteroidetes	Bacteroidia	Bacteroidales	S24-7			-0.419351	0.01
N	OTU315430	Bacteria	Bacteroidetes	Bacteroidia	Bacteroidales	S24-7			0.382369	0.01
NC	OTU315430	Bacteria	Bacteroidetes	Bacteroidia	Bacteroidales	S24-7			0.928844	0
SN	OTU315430	Bacteria	Bacteroidetes	Bacteroidia	Bacteroidales	S24-7			0.414393	0.01
2F	OTU331772	Bacteria	Bacteroidetes	Bacteroidia	Bacteroidales	S24-7			0.424057	0.01
F	OTU331772	Bacteria	Bacteroidetes	Bacteroidia	Bacteroidales	S24-7			-0.406984	0.01
N	OTU331772	Bacteria	Bacteroidetes	Bacteroidia	Bacteroidales	S24-7			0.342734	0.03
NC	OTU331772	Bacteria	Bacteroidetes	Bacteroidia	Bacteroidales	S24-7			0.851424	0
SN	OTU331772	Bacteria	Bacteroidetes	Bacteroidia	Bacteroidales	S24-7			0.391635	0.01
FN	OTU338258	Bacteria	Bacteroidetes	Bacteroidia	Bacteroidales	S24-7			0.499393	0
NC	OTU338258	Bacteria	Bacteroidetes	Bacteroidia	Bacteroidales	S24-7			0.473172	0
SN	OTU338258	Bacteria	Bacteroidetes	Bacteroidia	Bacteroidales	S24-7			0.33423	0.04
2F	OTU346870	Bacteria	Bacteroidetes	Bacteroidia	Bacteroidales	S24-7			0.480764	0
F	OTU346870	Bacteria	Bacteroidetes	Bacteroidia	Bacteroidales	S24-7			-0.457802	0
N	OTU346870	Bacteria	Bacteroidetes	Bacteroidia	Bacteroidales	S24-7			0.397914	0.01
NC	OTU346870	Bacteria	Bacteroidetes	Bacteroidia	Bacteroidales	S24-7			0.918845	0
SN	OTU346870	Bacteria	Bacteroidetes	Bacteroidia	Bacteroidales	S24-7			0.421435	0.01
2F	OTU348038	Bacteria	Bacteroidetes	Bacteroidia	Bacteroidales	S24-7			0.414881	0.01
F	OTU348038	Bacteria	Bacteroidetes	Bacteroidia	Bacteroidales	S24-7			-0.367845	0.02
N	OTU348038	Bacteria	Bacteroidetes	Bacteroidia	Bacteroidales	S24-7			0.504238	0
NC	OTU348038	Bacteria	Bacteroidetes	Bacteroidia	Bacteroidales	S24-7			0.904914	0
2F	OTU348821	Bacteria	Bacteroidetes	Bacteroidia	Bacteroidales	S24-7			0.443562	0
F	OTU348821	Bacteria	Bacteroidetes	Bacteroidia	Bacteroidales	S24-7			-0.427372	0.01
N	OTU348821	Bacteria	Bacteroidetes	Bacteroidia	Bacteroidales	S24-7			0.391807	0.01
NC	OTU348821	Bacteria	Bacteroidetes	Bacteroidia	Bacteroidales	S24-7			0.919048	0
SN	OTU348821	Bacteria	Bacteroidetes	Bacteroidia	Bacteroidales	S24-7			0.40821	0.01
2F	OTU353073	Bacteria	Bacteroidetes	Bacteroidia	Bacteroidales	S24-7			0.441547	0
F	OTU353073	Bacteria	Bacteroidetes	Bacteroidia	Bacteroidales	S24-7			-0.416639	0.01
N	OTU353073	Bacteria	Bacteroidetes	Bacteroidia	Bacteroidales	S24-7			0.325837	0.04
NC	OTU353073	Bacteria	Bacteroidetes	Bacteroidia	Bacteroidales	S24-7			0.850094	0
SN	OTU353073	Bacteria	Bacteroidetes	Bacteroidia	Bacteroidales	S24-7			0.41355	0.01
2F	OTU355746	Bacteria	Bacteroidetes	Bacteroidia	Bacteroidales	S24-7			0.316413	0.05
N	OTU355746	Bacteria	Bacteroidetes	Bacteroidia	Bacteroidales	S24-7			0.469812	0
NC	OTU355746	Bacteria	Bacteroidetes	Bacteroidia	Bacteroidales	S24-7			0.869352	0
SN	OTU355746	Bacteria	Bacteroidetes	Bacteroidia	Bacteroidales	S24-7			0.324941	0.04
2F	OTU372368	Bacteria	Bacteroidetes	Bacteroidia	Bacteroidales	S24-7			0.419601	0.01
F	OTU372368	Bacteria	Bacteroidetes	Bacteroidia	Bacteroidales	S24-7			-0.37962	0.02
HF_BF	OTU372368	Bacteria	Bacteroidetes	Bacteroidia	Bacteroidales	S24-7			-0.309082	0.05
N	OTU372368	Bacteria	Bacteroidetes	Bacteroidia	Bacteroidales	S24-7			0.38285	0.01
NC	OTU372368	Bacteria	Bacteroidetes	Bacteroidia	Bacteroidales	S24-7			0.879883	0
SN	OTU372368	Bacteria	Bacteroidetes	Bacteroidia	Bacteroidales	S24-7			0.41834	0.01
2F	OTU419	Bacteria	Bacteroidetes	Bacteroidia	Bacteroidales	S24-7			0.376921	0.02
NC	OTU419	Bacteria	Bacteroidetes	Bacteroidia	Bacteroidales	S24-7			0.599223	0
NC	OTU421792	Bacteria	Bacteroidetes	Bacteroidia	Bacteroidales	S24-7			0.600446	0
2F	OTU430194	Bacteria	Bacteroidetes	Bacteroidia	Bacteroidales	S24-7			0.36603	0.02
F	OTU430194	Bacteria	Bacteroidetes	Bacteroidia	Bacteroidales	S24-7			-0.33416	0.04
N	OTU430194	Bacteria	Bacteroidetes	Bacteroidia	Bacteroidales	S24-7			0.41538	0.01
NC	OTU430194	Bacteria	Bacteroidetes	Bacteroidia	Bacteroidales	S24-7			0.886479	0
SN	OTU430194	Bacteria	Bacteroidetes	Bacteroidia	Bacteroidales	S24-7			0.342137	0.03
2F	OTU442846	Bacteria	Bacteroidetes	Bacteroidia	Bacteroidales	S24-7			0.467645	0
F	OTU442846	Bacteria	Bacteroidetes	Bacteroidia	Bacteroidales	S24-7			-0.420275	0.01
N	OTU442846	Bacteria	Bacteroidetes	Bacteroidia	Bacteroidales	S24-7			0.421244	0.01
NC	OTU442846	Bacteria	Bacteroidetes	Bacteroidia	Bacteroidales	S24-7			0.935413	0
SN	OTU442846	Bacteria	Bacteroidetes	Bacteroidia	Bacteroidales	S24-7			0.309805	0.05
2F	OTU445144	Bacteria	Bacteroidetes	Bacteroidia	Bacteroidales	S24-7			0.446433	0
F	OTU445144	Bacteria	Bacteroidetes	Bacteroidia	Bacteroidales	S24-7			-0.411958	0.01
NC	OTU445144	Bacteria	Bacteroidetes	Bacteroidia	Bacteroidales	S24-7			0.817042	0
SN	OTU445144	Bacteria	Bacteroidetes	Bacteroidia	Bacteroidales	S24-7			0.378818	0.02
2F	OTU4481506	Bacteria	Bacteroidetes	Bacteroidia	Bacteroidales	S24-7			0.386244	0.01
F	OTU4481506	Bacteria	Bacteroidetes	Bacteroidia	Bacteroidales	S24-7			-0.374989	0.02
N	OTU4481506	Bacteria	Bacteroidetes	Bacteroidia	Bacteroidales	S24-7			0.397101	0.01
NC	OTU4481506	Bacteria	Bacteroidetes	Bacteroidia	Bacteroidales	S24-7			0.909797	0
SN	OTU4481506	Bacteria	Bacteroidetes	Bacteroidia	Bacteroidales	S24-7			0.431271	0.01
2F	OTU453896	Bacteria	Bacteroidetes	Bacteroidia	Bacteroidales	S24-7			0.49768	0
F	OTU453896	Bacteria	Bacteroidetes	Bacteroidia	Bacteroidales	S24-7			-0.461441	0
N	OTU453896	Bacteria	Bacteroidetes	Bacteroidia	Bacteroidales	S24-7			0.407558	0.01
NC	OTU453896	Bacteria	Bacteroidetes	Bacteroidia	Bacteroidales	S24-7			0.956754	0
SN	OTU453896	Bacteria	Bacteroidetes	Bacteroidia	Bacteroidales	S24-7			0.401639	0.01
2F	OTU463233	Bacteria	Bacteroidetes	Bacteroidia	Bacteroidales	S24-7			0.375747	0.02
F	OTU463233	Bacteria	Bacteroidetes	Bacteroidia	Bacteroidales	S24-7			-0.368695	0.02
N	OTU463233	Bacteria	Bacteroidetes	Bacteroidia	Bacteroidales	S24-7			0.398314	0.01
NC	OTU463233	Bacteria	Bacteroidetes	Bacteroidia	Bacteroidales	S24-7			0.900995	0
SN	OTU463233	Bacteria	Bacteroidetes	Bacteroidia	Bacteroidales	S24-7			0.430027	0.01
2F	OTU465480	Bacteria	Bacteroidetes	Bacteroidia	Bacteroidales	S24-7			0.454252	0
F	OTU465480	Bacteria	Bacteroidetes	Bacteroidia	Bacteroidales	S24-7			-0.413181	0.01
N	OTU465480	Bacteria	Bacteroidetes	Bacteroidia	Bacteroidales	S24-7			0.492763	0
NC	OTU465480	Bacteria	Bacteroidetes	Bacteroidia	Bacteroidales	S24-7			0.973444	0
SN	OTU465480	Bacteria	Bacteroidetes	Bacteroidia	Bacteroidales	S24-7			0.363949	0.02
2N	OTU1106614	Bacteria	Firmicutes	Clostridia	Clostridiales				0.359535	0.02
HF_NK	OTU1106614	Bacteria	Firmicutes	Clostridia	Clostridiales				0.403311	0.01
GS	OTU1106614	Bacteria	Firmicutes	Clostridia	Clostridiales				0.306976	0.05
N	OTU187768	Bacteria	Firmicutes	Clostridia	Clostridiales				0.415937	0.01
NC	OTU187768	Bacteria	Firmicutes	Clostridia	Clostridiales				0.444069	0
NC	OTU199532	Bacteria	Firmicutes	Clostridia	Clostridiales				0.561645	0
NC	OTU260607	Bacteria	Firmicutes	Clostridia	Clostridiales				0.362978	0.02
SFN	OTU267368	Bacteria	Firmicutes	Clostridia	Clostridiales				0.320864	0.04
N	OTU267368	Bacteria	Firmicutes	Clostridia	Clostridiales				0.43583	0
NC	OTU267368	Bacteria	Firmicutes	Clostridia	Clostridiales				0.625363	0
NC	OTU339718	Bacteria	Firmicutes	Clostridia	Clostridiales				0.496085	0
N	OTU348336	Bacteria	Firmicutes	Clostridia	Clostridiales				0.439014	0
NC	OTU348336	Bacteria	Firmicutes	Clostridia	Clostridiales				0.636635	0
NC	OTU351062	Bacteria	Firmicutes	Clostridia	Clostridiales				0.560272	0
SN	OTU351062	Bacteria	Firmicutes	Clostridia	Clostridiales				0.391078	0.01
F	OTU356012	Bacteria	Firmicutes	Clostridia	Clostridiales				-0.343033	0.03
NC	OTU356012	Bacteria	Firmicutes	Clostridia	Clostridiales				0.513267	0
SN	OTU356012	Bacteria	Firmicutes	Clostridia	Clostridiales				0.362585	0.02
NC	OTU356590	Bacteria	Firmicutes	Clostridia	Clostridiales				0.469657	0
NC	OTU376516	Bacteria	Firmicutes	Clostridia	Clostridiales				0.486804	0
SN	OTU376516	Bacteria	Firmicutes	Clostridia	Clostridiales				0.321295	0.04
2F	OTU400599	Bacteria	Firmicutes	Clostridia	Clostridiales				-0.321611	0.04
G	OTU400599	Bacteria	Firmicutes	Clostridia	Clostridiales				0.339659	0.03
HF_NK	OTU400599	Bacteria	Firmicutes	Clostridia	Clostridiales				0.406189	0.01
NC	OTU400599	Bacteria	Firmicutes	Clostridia	Clostridiales				-0.477382	0
2N	OTU425	Bacteria	Firmicutes	Clostridia	Clostridiales				0.51843	0
HF_NK	OTU425	Bacteria	Firmicutes	Clostridia	Clostridiales				0.545936	0
NC	OTU453405	Bacteria	Firmicutes	Clostridia	Clostridiales				0.347866	0.03
N	OTU460611	Bacteria	Firmicutes	Clostridia	Clostridiales				0.451223	0
NC	OTU460611	Bacteria	Firmicutes	Clostridia	Clostridiales				0.6161	0
2F	OTU513	Bacteria	Firmicutes	Clostridia	Clostridiales				0.311753	0.05
F	OTU513	Bacteria	Firmicutes	Clostridia	Clostridiales				-0.339683	0.03
NC	OTU513	Bacteria	Firmicutes	Clostridia	Clostridiales				0.466315	0
2F	OTU826727	Bacteria	Firmicutes	Clostridia	Clostridiales				0.381732	0.02
N	OTU826727	Bacteria	Firmicutes	Clostridia	Clostridiales				0.41896	0.01
NC	OTU826727	Bacteria	Firmicutes	Clostridia	Clostridiales				0.667642	0
2F	OTU166	Bacteria	Firmicutes	Clostridia	Clostridiales	Clostridiaceae	Clostridium		0.457851	0
FN	OTU166	Bacteria	Firmicutes	Clostridia	Clostridiales	Clostridiaceae	Clostridium		0.30815	0.05
G	OTU166	Bacteria	Firmicutes	Clostridia	Clostridiales	Clostridiaceae	Clostridium		-0.394666	0.01
HF	OTU166	Bacteria	Firmicutes	Clostridia	Clostridiales	Clostridiaceae	Clostridium		0.650399	0
GS	OTU166	Bacteria	Firmicutes	Clostridia	Clostridiales	Clostridiaceae	Clostridium		-0.383046	0.01
SN	OTU166	Bacteria	Firmicutes	Clostridia	Clostridiales	Clostridiaceae	Clostridium		0.463407	0
2F	OTU591223	Bacteria	Firmicutes	Clostridia	Clostridiales	Clostridiaceae	Clostridium		0.463808	0
G	OTU591223	Bacteria	Firmicutes	Clostridia	Clostridiales	Clostridiaceae	Clostridium		-0.399754	0.01
HF	OTU591223	Bacteria	Firmicutes	Clostridia	Clostridiales	Clostridiaceae	Clostridium		0.632477	0
GS	OTU591223	Bacteria	Firmicutes	Clostridia	Clostridiales	Clostridiaceae	Clostridium		-0.382274	0.01
SN	OTU591223	Bacteria	Firmicutes	Clostridia	Clostridiales	Clostridiaceae	Clostridium		0.483298	0
HF	OTU1105860	Bacteria	Firmicutes	Erysipelotrichi	Erysipelotrichales	Erysipelotrichaceae	Allobaculum		0.473366	0
NC	OTU1105860	Bacteria	Firmicutes	Erysipelotrichi	Erysipelotrichales	Erysipelotrichaceae	Allobaculum		-0.531709	0
NC	OTU135952	Bacteria	Firmicutes	Erysipelotrichi	Erysipelotrichales	Erysipelotrichaceae	Allobaculum		-0.534029	0
HF	OTU262095	Bacteria	Firmicutes	Erysipelotrichi	Erysipelotrichales	Erysipelotrichaceae			0.493466	0
NC	OTU262095	Bacteria	Firmicutes	Erysipelotrichi	Erysipelotrichales	Erysipelotrichaceae			-0.409083	0.01
F	OTU277143	Bacteria	Firmicutes	Erysipelotrichi	Erysipelotrichales	Erysipelotrichaceae	Allobaculum		0.327373	0.04
N	OTU277143	Bacteria	Firmicutes	Erysipelotrichi	Erysipelotrichales	Erysipelotrichaceae	Allobaculum		-0.313283	0.05
NC	OTU277143	Bacteria	Firmicutes	Erysipelotrichi	Erysipelotrichales	Erysipelotrichaceae	Allobaculum		-0.564949	0
FN	OTU4379961	Bacteria	Firmicutes	Erysipelotrichi	Erysipelotrichales	Erysipelotrichaceae	Allobaculum		0.40521	0.01
HF	OTU4379961	Bacteria	Firmicutes	Erysipelotrichi	Erysipelotrichales	Erysipelotrichaceae	Allobaculum		0.562668	0
NC	OTU4379961	Bacteria	Firmicutes	Erysipelotrichi	Erysipelotrichales	Erysipelotrichaceae	Allobaculum		-0.33103	0.04
SN	OTU4379961	Bacteria	Firmicutes	Erysipelotrichi	Erysipelotrichales	Erysipelotrichaceae	Allobaculum		0.366498	0.02
G	OTU98	Bacteria	Firmicutes	Erysipelotrichi	Erysipelotrichales	Erysipelotrichaceae	Allobaculum		0.391306	0.01
2F	OTU323829	Bacteria	Firmicutes	Clostridia	Clostridiales	Lachnospiraceae			0.370387	0.02
F	OTU323829	Bacteria	Firmicutes	Clostridia	Clostridiales	Lachnospiraceae			-0.419066	0.01
NC	OTU323829	Bacteria	Firmicutes	Clostridia	Clostridiales	Lachnospiraceae			0.675908	0
SN	OTU323829	Bacteria	Firmicutes	Clostridia	Clostridiales	Lachnospiraceae			0.351879	0.03
F	OTU334328	Bacteria	Firmicutes	Clostridia	Clostridiales	Lachnospiraceae			-0.325652	0.04
NC	OTU334328	Bacteria	Firmicutes	Clostridia	Clostridiales	Lachnospiraceae			0.463887	0
SN	OTU334328	Bacteria	Firmicutes	Clostridia	Clostridiales	Lachnospiraceae			0.372059	0.02
NC	OTU355771	Bacteria	Firmicutes	Clostridia	Clostridiales	Lachnospiraceae			0.330189	0.04
2F	OTU356657	Bacteria	Firmicutes	Clostridia	Clostridiales	Lachnospiraceae			0.40793	0.01
F	OTU356657	Bacteria	Firmicutes	Clostridia	Clostridiales	Lachnospiraceae			-0.441759	0
N	OTU356657	Bacteria	Firmicutes	Clostridia	Clostridiales	Lachnospiraceae			0.388393	0.01
NC	OTU356657	Bacteria	Firmicutes	Clostridia	Clostridiales	Lachnospiraceae			0.769068	0
F	OTU383971	Bacteria	Firmicutes	Clostridia	Clostridiales	Lachnospiraceae	[Ruminococcus]	gnavus	-0.308282	0.05
N	OTU383971	Bacteria	Firmicutes	Clostridia	Clostridiales	Lachnospiraceae	[Ruminococcus]	gnavus	0.421199	0.01
NC	OTU383971	Bacteria	Firmicutes	Clostridia	Clostridiales	Lachnospiraceae	[Ruminococcus]	gnavus	0.691596	0
N	OTU455	Bacteria	Firmicutes	Clostridia	Clostridiales	Lachnospiraceae			0.335487	0.03
NC	OTU455	Bacteria	Firmicutes	Clostridia	Clostridiales	Lachnospiraceae			0.490592	0
SF	OTU504	Bacteria	Firmicutes	Clostridia	Clostridiales	Lachnospiraceae			-0.340495	0.03
N	OTU504	Bacteria	Firmicutes	Clostridia	Clostridiales	Lachnospiraceae			0.417708	0.01
NC	OTU504	Bacteria	Firmicutes	Clostridia	Clostridiales	Lachnospiraceae			0.561486	0
SF	OTU557	Bacteria	Firmicutes	Clostridia	Clostridiales	Lachnospiraceae	Coprococcus		0.327273	0.04
HF_BF	OTU557	Bacteria	Firmicutes	Clostridia	Clostridiales	Lachnospiraceae	Coprococcus		0.53277	0
GS	OTU578857	Bacteria	Firmicutes	Clostridia	Clostridiales	Lachnospiraceae	Coprococcus		0.348967	0.03
F	OTU786449	Bacteria	Firmicutes	Clostridia	Clostridiales	Lachnospiraceae			-0.306268	0.05
NC	OTU786449	Bacteria	Firmicutes	Clostridia	Clostridiales	Lachnospiraceae			0.481238	0
N	OTU838200	Bacteria	Firmicutes	Clostridia	Clostridiales	Lachnospiraceae			0.417776	0.01
NC	OTU838200	Bacteria	Firmicutes	Clostridia	Clostridiales	Lachnospiraceae			0.553841	0
HF	OTU839200	Bacteria	Firmicutes	Clostridia	Clostridiales	Lachnospiraceae	Dorea		0.35821	0.02
2N	OTU1107027	Bacteria	Firmicutes	Bacilli	Lactobacillales	Lactobacillaceae	Lactobacillus		0.408571	0.01
HF_NK	OTU1107027	Bacteria	Firmicutes	Bacilli	Lactobacillales	Lactobacillaceae	Lactobacillus		0.486412	0
2F	OTU592160	Bacteria	Firmicutes	Bacilli	Lactobacillales	Lactobacillaceae	Lactobacillus		-0.433038	0.01
G	OTU592160	Bacteria	Firmicutes	Bacilli	Lactobacillales	Lactobacillaceae	Lactobacillus		0.416871	0.01
HF_NK	OTU592160	Bacteria	Firmicutes	Bacilli	Lactobacillales	Lactobacillaceae	Lactobacillus		0.308026	0.05
N	OTU592160	Bacteria	Firmicutes	Bacilli	Lactobacillales	Lactobacillaceae	Lactobacillus		-0.41005	0.01
NC	OTU592160	Bacteria	Firmicutes	Bacilli	Lactobacillales	Lactobacillaceae	Lactobacillus		-0.342279	0.03
GS	OTU592160	Bacteria	Firmicutes	Bacilli	Lactobacillales	Lactobacillaceae	Lactobacillus		0.386963	0.01
SN	OTU592160	Bacteria	Firmicutes	Bacilli	Lactobacillales	Lactobacillaceae	Lactobacillus		-0.391857	0.01
G	OTU712677	Bacteria	Firmicutes	Clostridia	Clostridiales	Peptostreptococcaceae			-0.339289	0.03
HF	OTU712677	Bacteria	Firmicutes	Clostridia	Clostridiales	Peptostreptococcaceae			0.523839	0
2F	OTU338796	Bacteria	Firmicutes	Clostridia	Clostridiales	Ruminococcaceae			-0.314323	0.05
N	OTU338796	Bacteria	Firmicutes	Clostridia	Clostridiales	Ruminococcaceae			-0.32425	0.04
GS	OTU338796	Bacteria	Firmicutes	Clostridia	Clostridiales	Ruminococcaceae			0.490944	0
N	OTU359984	Bacteria	Firmicutes	Clostridia	Clostridiales	Ruminococcaceae			-0.375742	0.02
NC	OTU359984	Bacteria	Firmicutes	Clostridia	Clostridiales	Ruminococcaceae			-0.447635	0
2N	OTU407963	Bacteria	Firmicutes	Clostridia	Clostridiales	Ruminococcaceae	Oscillospira		0.32072	0.04
HF_NK	OTU407963	Bacteria	Firmicutes	Clostridia	Clostridiales	Ruminococcaceae	Oscillospira		0.418933	0.01
SFN	OTU520931	Bacteria	Firmicutes	Clostridia	Clostridiales	Ruminococcaceae	Oscillospira		0.358931	0.02
N	OTU520931	Bacteria	Firmicutes	Clostridia	Clostridiales	Ruminococcaceae	Oscillospira		0.404052	0.01
NC	OTU520931	Bacteria	Firmicutes	Clostridia	Clostridiales	Ruminococcaceae	Oscillospira		0.59352	0
2F	OTU405	Bacteria	Firmicutes	Bacilli	Turicibacterales	Turicibacteraceae	Turicibacter		0.338275	0.03
SF	OTU405	Bacteria	Firmicutes	Bacilli	Turicibacterales	Turicibacteraceae	Turicibacter		-0.336842	0.03
N	OTU405	Bacteria	Firmicutes	Bacilli	Turicibacterales	Turicibacteraceae	Turicibacter		0.455075	0
NC	OTU405	Bacteria	Firmicutes	Bacilli	Turicibacterales	Turicibacteraceae	Turicibacter		0.638116	0
2F	OTU15	Bacteria	Firmicutes	Clostridia	Clostridiales				0.36727	0.02
NC	OTU15	Bacteria	Firmicutes	Clostridia	Clostridiales				0.512211	0
G	OTU359809	Bacteria	Proteobacteria	Betaproteobacteria	Burkholderiales	Alcaligenaceae	Sutterella		0.406132	0.01
HF_BF	OTU359809	Bacteria	Proteobacteria	Betaproteobacteria	Burkholderiales	Alcaligenaceae	Sutterella		0.523633	0
GS	OTU359809	Bacteria	Proteobacteria	Betaproteobacteria	Burkholderiales	Alcaligenaceae	Sutterella		0.364676	0.02
HF	OTU437137	Bacteria	Proteobacteria	Betaproteobacteria	Burkholderiales	Alcaligenaceae	Sutterella		0.375655	0.02
NC	OTU437137	Bacteria	Proteobacteria	Betaproteobacteria	Burkholderiales	Alcaligenaceae	Sutterella		-0.465945	0
2F	OTU1684221	Bacteria	Proteobacteria	Deltaproteobacteria	Desulfovibrionales	Desulfovibrionaceae	Desulfovibrio		0.32074	0.04
F	OTU1684221	Bacteria	Proteobacteria	Deltaproteobacteria	Desulfovibrionales	Desulfovibrionaceae	Desulfovibrio		-0.316366	0.05
N	OTU1684221	Bacteria	Proteobacteria	Deltaproteobacteria	Desulfovibrionales	Desulfovibrionaceae	Desulfovibrio		0.441801	0
NC	OTU1684221	Bacteria	Proteobacteria	Deltaproteobacteria	Desulfovibrionales	Desulfovibrionaceae	Desulfovibrio		0.854221	0
SN	OTU1684221	Bacteria	Proteobacteria	Deltaproteobacteria	Desulfovibrionales	Desulfovibrionaceae	Desulfovibrio		0.350847	0.03
2F	OTU308451	Bacteria	Proteobacteria	Deltaproteobacteria	Desulfovibrionales	Desulfovibrionaceae	Desulfovibrio		-0.492912	0
HF_BF	OTU308451	Bacteria	Proteobacteria	Deltaproteobacteria	Desulfovibrionales	Desulfovibrionaceae	Desulfovibrio		0.335561	0.03
N	OTU308451	Bacteria	Proteobacteria	Deltaproteobacteria	Desulfovibrionales	Desulfovibrionaceae	Desulfovibrio		-0.331518	0.04
NC	OTU308451	Bacteria	Proteobacteria	Deltaproteobacteria	Desulfovibrionales	Desulfovibrionaceae	Desulfovibrio		-0.397652	0.01
GS	OTU308451	Bacteria	Proteobacteria	Deltaproteobacteria	Desulfovibrionales	Desulfovibrionaceae	Desulfovibrio		0.406882	0.01
SN	OTU308451	Bacteria	Proteobacteria	Deltaproteobacteria	Desulfovibrionales	Desulfovibrionaceae	Desulfovibrio		-0.392064	0.01
N	OTU1111294	Bacteria	Proteobacteria	Gammaproteobacteria	Enterobacteriales	Enterobacteriaceae			0.376227	0.02
HF_NK	OTU363731	Bacteria	Verrucomicrobia	Verrucomicrobiae	Verrucomicrobiales	Verrucomicrobiaceae	Akkermansia	muciniphila	0.345424	0.03
NC	OTU363731	Bacteria	Verrucomicrobia	Verrucomicrobiae	Verrucomicrobiales	Verrucomicrobiaceae	Akkermansia	muciniphila	-0.339006	0.03
HF	2F	Glycan	2F	2F	2F	2F	2F	2F	0.573418	0
HF_BF	2F	Glycan	2F	2F	2F	2F	2F	2F	-0.519493	0
HF_NK	2F	Glycan	2F	2F	2F	2F	2F	2F	-0.492916	0
NC	2F	Glycan	2F	2F	2F	2F	2F	2F	0.473402	0
HF	2N	Glycan	2N	2N	2N	2N	2N	2N	-0.421551	0.01
HF_NK	2N	Glycan	2N	2N	2N	2N	2N	2N	0.44923	0
N	2N	Glycan	2N	2N	2N	2N	2N	2N	-0.318942	0.04
HF_BF	F	Glycan	F	F	F	F	F	F	0.362712	0.02
NC	F	Glycan	F	F	F	F	F	F	-0.437579	0
HF	FN	Glycan	FN	FN	FN	FN	FN	FN	0.37443	0.02
HF_NK	FN	Glycan	FN	FN	FN	FN	FN	FN	-0.416305	0.01
HF	G	Glycan	G	G	G	G	G	G	-0.37363	0.02
HF_NK	G	Glycan	G	G	G	G	G	G	0.396081	0.01
F	2F	Glycan	Glycan	Glycan	Glycan	Glycan	Glycan	Glycan	-0.527296	0
G	2F	Glycan	Glycan	Glycan	Glycan	Glycan	Glycan	Glycan	-0.48152	0
2F	2N	Glycan	Glycan	Glycan	Glycan	Glycan	Glycan	Glycan	-0.389358	0.01
2F	FN	Glycan	Glycan	Glycan	Glycan	Glycan	Glycan	Glycan	0.43322	0.01
SF	FN	Glycan	Glycan	Glycan	Glycan	Glycan	Glycan	Glycan	-0.314692	0.05
F	SFN	Glycan	Glycan	Glycan	Glycan	Glycan	Glycan	Glycan	-0.30903	0.05
2F	N	Glycan	Glycan	Glycan	Glycan	Glycan	Glycan	Glycan	0.631218	0
F	N	Glycan	Glycan	Glycan	Glycan	Glycan	Glycan	Glycan	-0.387239	0.01
G	N	Glycan	Glycan	Glycan	Glycan	Glycan	Glycan	Glycan	-0.406228	0.01
2F	GS	Glycan	Glycan	Glycan	Glycan	Glycan	Glycan	Glycan	-0.36744	0.02
G	GS	Glycan	Glycan	Glycan	Glycan	Glycan	Glycan	Glycan	0.526752	0
2F	SN	Glycan	Glycan	Glycan	Glycan	Glycan	Glycan	Glycan	0.776144	0
2N	SN	Glycan	Glycan	Glycan	Glycan	Glycan	Glycan	Glycan	-0.388833	0.01
F	SN	Glycan	Glycan	Glycan	Glycan	Glycan	Glycan	Glycan	-0.487039	0
G	SN	Glycan	Glycan	Glycan	Glycan	Glycan	Glycan	Glycan	-0.542965	0
HF	N	Glycan	N	N	N	N	N	N	0.404087	0.01
HF_BF	N	Glycan	N	N	N	N	N	N	-0.426125	0.01
HF_NK	N	Glycan	N	N	N	N	N	N	-0.416819	0.01
NC	N	Glycan	N	N	N	N	N	N	0.47582	0
GS	N	Glycan	N	N	N	N	N	N	-0.378051	0.02
HF	GS	Glycan	S	S	S	S	S	S	-0.458675	0
HF_BF	GS	Glycan	S	S	S	S	S	S	0.36233	0.02
HF	SN	Glycan	SN	SN	SN	SN	SN	SN	0.585864	0
HF_BF	SN	Glycan	SN	SN	SN	SN	SN	SN	-0.451874	0
HF_NK	SN	Glycan	SN	SN	SN	SN	SN	SN	-0.480226	0
N	SN	Glycan	SN	SN	SN	SN	SN	SN	0.533352	0
NC	SN	Glycan	SN	SN	SN	SN	SN	SN	0.370288	0.02
GS	SN	Glycan	SN	SN	SN	SN	SN	SN	-0.473855	0
NC	HF	HF	HF	HF	HF	HF	HF	HF	-0.307941	0.05
HF	HF_BF	HF_BF	HF_BF	HF_BF	HF_BF	HF_BF	HF_BF	HF_BF	-0.37931	0.02
HF_NK	HF_BF	HF_BF	HF_BF	HF_BF	HF_BF	HF_BF	HF_BF	HF_BF	-0.35558	0.02
NC	HF_BF	HF_BF	HF_BF	HF_BF	HF_BF	HF_BF	HF_BF	HF_BF	-0.307941	0.05
HF	HF_NK	HF_NK	HF_NK	HF_NK	HF_NK	HF_NK	HF_NK	HF_NK	-0.35558	0.02
NC: standard diet, HF: high fat diet, HF-NK: high fat diet modified with NutriKane, HF-BF: high fat diet modified with Benefiber. Glycans are grouped based on the type and presence of terminal structures: G- Gal, F- Fuc, 2F- double Fuc, GS-sulfate and Gal, N-Neu5Ac, 2N- double Neu5Ac, SN- sulfate and Neu5Ac, SF- sulfate and Fuc, FN- Fuc and Neu5Ac, and SFN- sulfate, Fuc and Neu5Ac.
